# Supplementary material for: Chemical Inhibition of Apurinic-Apyrimidinic Endonuclease 1 Redox and DNA Repair Functions Affects the Inflammatory Response via Different but Overlapping Mechanisms
Source: Front Cell Dev Biol. 2021 Sep 20;9:731588. doi: 10.3389/fcell.2021.731588 (PMC8488223; doi:10.3389/fcell.2021.731588)
Supplement: Supplementary file 1 [file Table_1.XLSX]

## Sheet: Down_MX_Fold<-2
	Ensembl	RL5_MET	RL2_LPS	fold_change
	ENSG00000126705	0.0569	0.7533	-13.239
	ENSG00000170871	0.0569	0.7205	-12.6626		#NC = uncharacterized gene
	ENSG00000036257	0.0569	0.6878	-12.0879
	ENSG00000125779	0.0569	0.6878	-12.0879
	ENSG00000158161	0.0569	0.655	-11.5114
	ENSG00000170627	0.0569	0.6223	-10.9367
	ENSG00000121057	0.0569	0.6223	-10.9367
	ENSG00000152766	0.0569	0.5895	-10.3603
	ENSG00000125630	0.0569	0.5895	-10.3603
	ENSG00000120314	0.0569	0.5568	-9.78559
	ENSG00000136950	0.0569	0.5568	-9.78559
	ENSG00000106608	0.0569	0.524	-9.20914
	ENSG00000109971	1.9914	18.2097	-9.14417
	ENSG00000139372	0.0569	0.4913	-8.63445
	ENSG00000172893	0.0569	0.4585	-8.058
	ENSG00000275199	0.0569	0.4585	-8.058
	ENSG00000213694	0.0569	0.4585	-8.058
	ENSG00000133101	0.0569	0.4585	-8.058
	ENSG00000173085	0.0569	0.4585	-8.058
	ENSG00000166908	0.0569	0.4585	-8.058
	ENSG00000214517	0.0569	0.4585	-8.058
	ENSG00000115145	0.0569	0.4585	-8.058
	ENSG00000182858	0.0569	0.4585	-8.058
	ENSG00000146414	0.0569	0.4585	-8.058
	ENSG00000164031	0.0569	0.4585	-8.058
	ENSG00000070404	0.0569	0.4585	-8.058
	ENSG00000184221	0.1138	0.8843	-7.77065
	ENSG00000196776	0.1707	1.31	-7.67428
	ENSG00000119042	0.0569	0.4258	-7.4833
	ENSG00000137996	0.0569	0.4258	-7.4833
	ENSG00000134256	0.0569	0.4258	-7.4833
	ENSG00000179304	0.0569	0.4258	-7.4833
	ENSG00000164164	0.0569	0.4258	-7.4833
	ENSG00000256537	0.0569	0.4258	-7.4833
	ENSG00000143374	0.0569	0.4258	-7.4833
	ENSG00000063978	0.1138	0.8515	-7.48243
	ENSG00000146281	0.1138	0.8188	-7.19508
	ENSG00000140455	0.1138	0.8188	-7.19508
	ENSG00000158623	0.0569	0.393	-6.90685
	ENSG00000176438	0.0569	0.393	-6.90685
	ENSG00000167699	0.0569	0.393	-6.90685
	ENSG00000249437	0.0569	0.393	-6.90685
	ENSG00000125447	0.0569	0.393	-6.90685
	ENSG00000146555	0.0569	0.393	-6.90685
	ENSG00000102030	0.0569	0.393	-6.90685
	ENSG00000137462	0.0569	0.393	-6.90685
	ENSG00000117697	0.1138	0.786	-6.90685
	ENSG00000047188	0.0569	0.393	-6.90685
	ENSG00000152684	0.0569	0.393	-6.90685
	ENSG00000166479	0.1138	0.7533	-6.61951
	ENSG00000047621	0.0569	0.3603	-6.33216
	ENSG00000130559	0.0569	0.3603	-6.33216
	ENSG00000164305	0.0569	0.3603	-6.33216
	ENSG00000189241	0.0569	0.3603	-6.33216
	ENSG00000176105	0.0569	0.3603	-6.33216
	ENSG00000198740	0.0569	0.3603	-6.33216
	ENSG00000172869	0.0569	0.3603	-6.33216
	ENSG00000178567	0.0569	0.3603	-6.33216
	ENSG00000163535	0.0569	0.3603	-6.33216
	ENSG00000039319	0.0569	0.3603	-6.33216
	ENSG00000181038	0.0569	0.3603	-6.33216
	ENSG00000115419	0.2845	1.7686	-6.21652
	ENSG00000139436	0.1138	0.6878	-6.04394
	ENSG00000120805	0.0569	0.3275	-5.75571
	ENSG00000120159	0.0569	0.3275	-5.75571
	ENSG00000184481	0.0569	0.3275	-5.75571
	ENSG00000114988	0.0569	0.3275	-5.75571
	ENSG00000119535	0.0569	0.3275	-5.75571
	ENSG00000117242	0.0569	0.3275	-5.75571
	ENSG00000186399	0.0569	0.3275	-5.75571
	ENSG00000168404	0.0569	0.3275	-5.75571
	ENSG00000158805	0.0569	0.3275	-5.75571
	ENSG00000176903	0.0569	0.3275	-5.75571
	ENSG00000126215	0.0569	0.3275	-5.75571
	ENSG00000177542	0.0569	0.3275	-5.75571
	ENSG00000129460	0.0569	0.3275	-5.75571
	ENSG00000119922	0.0569	0.3275	-5.75571
	ENSG00000138381	0.0569	0.3275	-5.75571
	ENSG00000100578	0.0569	0.3275	-5.75571
	ENSG00000127952	0.0569	0.3275	-5.75571
	ENSG00000067064	0.0569	0.3275	-5.75571
	ENSG00000215251	0.0569	0.3275	-5.75571
	ENSG00000123609	0.1138	0.655	-5.75571
	ENSG00000011275	0.1138	0.655	-5.75571
	ENSG00000125629	0.0569	0.3275	-5.75571
	ENSG00000109046	0.1138	0.655	-5.75571
	ENSG00000154813	0.0569	0.3275	-5.75571
	ENSG00000152910	0.0569	0.3275	-5.75571
	ENSG00000107104	0.0569	0.3275	-5.75571
	ENSG00000218537	0.1138	0.655	-5.75571
	ENSG00000144029	0.0569	0.3275	-5.75571
	ENSG00000108443	0.0569	0.3275	-5.75571
	ENSG00000008128	0.1138	0.6223	-5.46837
	ENSG00000048392	0.1138	0.6223	-5.46837
	ENSG00000197343	0.1138	0.6223	-5.46837
	ENSG00000110934	0.1707	0.917	-5.372
	ENSG00000127337	0.0569	0.2948	-5.18102
	ENSG00000121390	0.0569	0.2948	-5.18102
	ENSG00000174943	0.0569	0.2948	-5.18102
	ENSG00000106049	0.0569	0.2948	-5.18102
	ENSG00000215421	0.0569	0.2948	-5.18102
	ENSG00000164402	0.0569	0.2948	-5.18102
	ENSG00000133794	0.0569	0.2948	-5.18102
	ENSG00000130684	0.0569	0.2948	-5.18102
	ENSG00000275125	0.0569	0.2948	-5.18102
	ENSG00000111845	0.0569	0.2948	-5.18102
	ENSG00000240857	0.0569	0.2948	-5.18102
	ENSG00000113719	0.0569	0.2948	-5.18102
	ENSG00000144591	0.0569	0.2948	-5.18102
	ENSG00000205726	0.0569	0.2948	-5.18102
	ENSG00000031003	0.0569	0.2948	-5.18102
	ENSG00000169397	0.0569	0.2948	-5.18102
	ENSG00000115325	0.1138	0.5895	-5.18014
	ENSG00000186010	0.1138	0.5895	-5.18014
	ENSG00000132002	0.1707	0.8515	-4.98828
	ENSG00000134884	0.2845	1.4083	-4.95009
	ENSG00000188313	0.1138	0.5568	-4.89279
	ENSG00000131462	0.1138	0.5568	-4.89279
	ENSG00000152082	0.1138	0.5568	-4.89279
	ENSG00000175376	0.1138	0.5568	-4.89279
	ENSG00000167977	0.1138	0.5568	-4.89279
	ENSG00000129566	0.0569	0.262	-4.60457
	ENSG00000143977	0.0569	0.262	-4.60457
	ENSG00000105856	0.0569	0.262	-4.60457
	ENSG00000070610	0.0569	0.262	-4.60457
	ENSG00000204389	0.1138	0.524	-4.60457
	ENSG00000196199	0.0569	0.262	-4.60457
	ENSG00000177613	0.0569	0.262	-4.60457
	ENSG00000084444	0.1138	0.524	-4.60457
	ENSG00000138802	0.0569	0.262	-4.60457
	ENSG00000100105	0.0569	0.262	-4.60457
	ENSG00000145715	0.0569	0.262	-4.60457
	ENSG00000278970	0.0569	0.262	-4.60457
	ENSG00000165526	0.0569	0.262	-4.60457
	ENSG00000115919	0.0569	0.262	-4.60457
	#NC	0.1138	0.524	-4.60457
	ENSG00000235106	0.0569	0.262	-4.60457
	ENSG00000166130	0.1138	0.524	-4.60457
	ENSG00000134061	0.0569	0.262	-4.60457
	ENSG00000170385	0.0569	0.262	-4.60457
	ENSG00000204977	0.1138	0.524	-4.60457
	ENSG00000146587	0.0569	0.262	-4.60457
	ENSG00000163867	0.0569	0.262	-4.60457
	ENSG00000152990	0.0569	0.262	-4.60457
	ENSG00000173950	0.0569	0.262	-4.60457
	ENSG00000082512	0.0569	0.262	-4.60457
	ENSG00000273841	0.0569	0.262	-4.60457
	ENSG00000097046	0.0569	0.262	-4.60457
	ENSG00000119718	0.0569	0.262	-4.60457
	ENSG00000170802	0.1138	0.524	-4.60457
	ENSG00000159111	0.0569	0.262	-4.60457
	ENSG00000106009	0.1707	0.786	-4.60457
	ENSG00000130772	0.0569	0.262	-4.60457
	ENSG00000066422	0.0569	0.262	-4.60457
	ENSG00000132359	0.0569	0.262	-4.60457
	ENSG00000124784	0.0569	0.262	-4.60457
	ENSG00000171612	0.0569	0.262	-4.60457
	ENSG00000156502	0.0569	0.262	-4.60457
	ENSG00000151062	0.0569	0.262	-4.60457
	ENSG00000171049	0.0569	0.262	-4.60457
	ENSG00000138780	0.0569	0.262	-4.60457
	ENSG00000105383	0.0569	0.262	-4.60457
	ENSG00000105939	0.3414	1.5393	-4.50879
	ENSG00000139180	0.1707	0.7533	-4.41301
	ENSG00000033100	0.1707	0.7533	-4.41301
	ENSG00000173894	0.1707	0.7533	-4.41301
	ENSG00000245848	0.6259	2.7184	-4.34319
	ENSG00000179862	0.1138	0.4913	-4.31722
	ENSG00000116273	0.1138	0.4913	-4.31722
	ENSG00000130150	0.1138	0.4913	-4.31722
	ENSG00000166483	0.1138	0.4913	-4.31722
	ENSG00000182899	0.1138	0.4913	-4.31722
	ENSG00000064999	0.1138	0.4913	-4.31722
	ENSG00000197965	0.1138	0.4913	-4.31722
	ENSG00000111696	0.1138	0.4913	-4.31722
	ENSG00000134986	0.1138	0.4913	-4.31722
	ENSG00000197150	0.1138	0.4913	-4.31722
	ENSG00000165525	0.1138	0.4913	-4.31722
	ENSG00000087253	0.1707	0.7205	-4.22086
	ENSG00000232653	0.1707	0.7205	-4.22086
	ENSG00000126214	0.1707	0.7205	-4.22086
	ENSG00000141985	0.2276	0.9498	-4.17311
	ENSG00000185515	0.2276	0.9498	-4.17311
	ENSG00000159842	0.2845	1.179	-4.14411
	ENSG00000204149	0.0569	0.2293	-4.02988
	ENSG00000278845	0.0569	0.2293	-4.02988
	ENSG00000107669	0.0569	0.2293	-4.02988
	ENSG00000146556	0.0569	0.2293	-4.02988
	ENSG00000213672	0.0569	0.2293	-4.02988
	ENSG00000198924	0.0569	0.2293	-4.02988
	ENSG00000120137	0.0569	0.2293	-4.02988
	ENSG00000146376	0.0569	0.2293	-4.02988
	ENSG00000130475	0.0569	0.2293	-4.02988
	ENSG00000196449	0.0569	0.2293	-4.02988
	ENSG00000072864	0.0569	0.2293	-4.02988
	ENSG00000168101	0.0569	0.2293	-4.02988
	ENSG00000243678	0.0569	0.2293	-4.02988
	ENSG00000162139	0.0569	0.2293	-4.02988
	ENSG00000100836	0.0569	0.2293	-4.02988
	ENSG00000000419	0.0569	0.2293	-4.02988
	ENSG00000220205	0.0569	0.2293	-4.02988
	ENSG00000131591	0.0569	0.2293	-4.02988
	ENSG00000081913	0.0569	0.2293	-4.02988
	ENSG00000183826	0.0569	0.2293	-4.02988
	ENSG00000169592	0.0569	0.2293	-4.02988
	ENSG00000152782	0.0569	0.2293	-4.02988
	ENSG00000181826	0.0569	0.2293	-4.02988
	ENSG00000156831	0.0569	0.2293	-4.02988
	ENSG00000121274	0.0569	0.2293	-4.02988
	ENSG00000278619	0.0569	0.2293	-4.02988
	ENSG00000257017	0.0569	0.2293	-4.02988
	ENSG00000151239	0.0569	0.2293	-4.02988
	ENSG00000156052	0.0569	0.2293	-4.02988
	ENSG00000133619	0.0569	0.2293	-4.02988
	ENSG00000140280	0.0569	0.2293	-4.02988
	ENSG00000129255	0.0569	0.2293	-4.02988
	ENSG00000131174	0.0569	0.2293	-4.02988
	ENSG00000104921	0.0569	0.2293	-4.02988
	ENSG00000099624	0.0569	0.2293	-4.02988
	ENSG00000159596	0.0569	0.2293	-4.02988
	ENSG00000129493	0.0569	0.2293	-4.02988
	ENSG00000184178	0.0569	0.2293	-4.02988
	ENSG00000185499	0.0569	0.2293	-4.02988
	ENSG00000127666	0.0569	0.2293	-4.02988
	ENSG00000182544	0.0569	0.2293	-4.02988
	ENSG00000131069	0.0569	0.2293	-4.02988
	ENSG00000101442	0.0569	0.2293	-4.02988
	ENSG00000147439	0.0569	0.2293	-4.02988
	ENSG00000163872	0.0569	0.2293	-4.02988
	ENSG00000213246	0.0569	0.2293	-4.02988
	ENSG00000123975	0.0569	0.2293	-4.02988
	ENSG00000155744	0.0569	0.2293	-4.02988
	ENSG00000023909	0.0569	0.2293	-4.02988
	ENSG00000136933	0.0569	0.2293	-4.02988
	ENSG00000158201	0.0569	0.2293	-4.02988
	ENSG00000234420	0.0569	0.2293	-4.02988
	ENSG00000184319	0.0569	0.2293	-4.02988
	ENSG00000100422	0.0569	0.2293	-4.02988
	ENSG00000198189	0.0569	0.2293	-4.02988
	ENSG00000164758	0.0569	0.2293	-4.02988
	ENSG00000125148	0.0569	0.2293	-4.02988
	ENSG00000157181	0.0569	0.2293	-4.02988
	ENSG00000171204	0.0569	0.2293	-4.02988
	ENSG00000177683	0.0569	0.2293	-4.02988
	ENSG00000111145	0.0569	0.2293	-4.02988
	ENSG00000168495	0.0569	0.2293	-4.02988
	ENSG00000171222	0.0569	0.2293	-4.02988
	ENSG00000172878	0.0569	0.2293	-4.02988
	ENSG00000068097	0.0569	0.2293	-4.02988
	ENSG00000186951	0.0569	0.2293	-4.02988
	ENSG00000164338	0.0569	0.2293	-4.02988
	ENSG00000117461	0.0569	0.2293	-4.02988
	ENSG00000068724	0.1707	0.6878	-4.02929
	ENSG00000119899	0.1707	0.6878	-4.02929
	ENSG00000158109	0.1707	0.6878	-4.02929
	ENSG00000109519	0.1138	0.4585	-4.029
	ENSG00000248098	0.1138	0.4585	-4.029
	ENSG00000136891	0.1138	0.4585	-4.029
	ENSG00000117906	0.1138	0.4585	-4.029
	ENSG00000061273	0.1138	0.4585	-4.029
	ENSG00000169738	0.1138	0.4585	-4.029
	ENSG00000137474	0.1138	0.4585	-4.029
	ENSG00000141524	0.1138	0.4585	-4.029
	ENSG00000095380	0.1138	0.4585	-4.029
	ENSG00000134265	0.1138	0.4585	-4.029
	ENSG00000101187	0.1138	0.4585	-4.029
	ENSG00000188493	0.1138	0.4585	-4.029
	ENSG00000181830	0.1138	0.4585	-4.029
	ENSG00000124659	0.1138	0.4585	-4.029
	ENSG00000170322	0.1138	0.4585	-4.029
	ENSG00000238227	0.1138	0.4585	-4.029
	ENSG00000092010	0.1138	0.4585	-4.029
	ENSG00000164134	0.3983	1.5393	-3.86467
	ENSG00000117877	0.1707	0.655	-3.83714
	ENSG00000112773	0.1707	0.655	-3.83714
	ENSG00000119787	0.1707	0.655	-3.83714
	ENSG00000123144	0.1707	0.655	-3.83714
	ENSG00000271303	0.1707	0.655	-3.83714
	ENSG00000126756	0.1707	0.655	-3.83714
	ENSG00000164086	0.1707	0.655	-3.83714
	ENSG00000136997	0.2845	1.0808	-3.79895
	ENSG00000100060	0.569	2.1616	-3.79895
	ENSG00000169925	0.1138	0.4258	-3.74165
	ENSG00000128596	0.1138	0.4258	-3.74165
	ENSG00000104142	0.1138	0.4258	-3.74165
	ENSG00000102921	0.1138	0.4258	-3.74165
	ENSG00000108262	0.1138	0.4258	-3.74165
	ENSG00000073417	0.1138	0.4258	-3.74165
	ENSG00000103966	0.1138	0.4258	-3.74165
	ENSG00000172819	0.1138	0.4258	-3.74165
	ENSG00000170242	0.1138	0.4258	-3.74165
	ENSG00000135976	0.1138	0.4258	-3.74165
	ENSG00000109674	0.1138	0.4258	-3.74165
	ENSG00000112972	0.1138	0.4258	-3.74165
	ENSG00000169371	0.1138	0.4258	-3.74165
	ENSG00000164631	0.1138	0.4258	-3.74165
	ENSG00000155846	0.1138	0.4258	-3.74165
	ENSG00000101974	0.1138	0.4258	-3.74165
	ENSG00000170854	0.1138	0.4258	-3.74165
	ENSG00000110911	0.1138	0.4258	-3.74165
	ENSG00000114098	0.1138	0.4258	-3.74165
	ENSG00000136869	0.2276	0.8515	-3.74121
	ENSG00000067829	0.2276	0.8515	-3.74121
	ENSG00000115307	0.2276	0.8515	-3.74121
	ENSG00000116539	0.3983	1.4738	-3.70023
	ENSG00000134001	0.569	2.0961	-3.68383
	ENSG00000179151	0.2845	1.048	-3.68366
	ENSG00000165775	0.1707	0.6223	-3.64558
	ENSG00000126882	0.1707	0.6223	-3.64558
	ENSG00000168802	0.1707	0.6223	-3.64558
	ENSG00000111615	0.1707	0.6223	-3.64558
	ENSG00000119844	0.1707	0.6223	-3.64558
	ENSG00000183808	0.1707	0.6223	-3.64558
	ENSG00000198894	0.1707	0.6223	-3.64558
	ENSG00000139278	0.1707	0.6223	-3.64558
	ENSG00000167315	0.1707	0.6223	-3.64558
	ENSG00000113558	0.1707	0.6223	-3.64558
	ENSG00000048649	0.1707	0.6223	-3.64558
	ENSG00000170471	0.2276	0.8188	-3.59754
	ENSG00000135046	0.2276	0.8188	-3.59754
	ENSG00000143753	0.2276	0.8188	-3.59754
	ENSG00000106785	0.2845	1.0153	-3.56872
	ENSG00000180398	0.3983	1.4083	-3.53578
	ENSG00000105085	0.0569	0.1965	-3.45343
	ENSG00000183475	0.0569	0.1965	-3.45343
	ENSG00000134490	0.0569	0.1965	-3.45343
	ENSG00000075089	0.0569	0.1965	-3.45343
	ENSG00000135336	0.0569	0.1965	-3.45343
	ENSG00000278540	0.1138	0.393	-3.45343
	ENSG00000184990	0.1138	0.393	-3.45343
	ENSG00000164346	0.1138	0.393	-3.45343
	ENSG00000167863	0.0569	0.1965	-3.45343
	ENSG00000104472	0.0569	0.1965	-3.45343
	ENSG00000135778	0.0569	0.1965	-3.45343
	ENSG00000177034	0.0569	0.1965	-3.45343
	ENSG00000095574	0.0569	0.1965	-3.45343
	ENSG00000158636	0.0569	0.1965	-3.45343
	ENSG00000162783	0.1138	0.393	-3.45343
	ENSG00000115266	0.0569	0.1965	-3.45343
	ENSG00000196693	0.0569	0.1965	-3.45343
	ENSG00000185361	0.0569	0.1965	-3.45343
	ENSG00000130038	0.0569	0.1965	-3.45343
	ENSG00000141034	0.0569	0.1965	-3.45343
	ENSG00000196247	0.0569	0.1965	-3.45343
	ENSG00000166562	0.0569	0.1965	-3.45343
	ENSG00000077254	0.3414	1.179	-3.45343
	ENSG00000168393	0.0569	0.1965	-3.45343
	ENSG00000158092	0.0569	0.1965	-3.45343
	ENSG00000099795	0.0569	0.1965	-3.45343
	ENSG00000132664	0.0569	0.1965	-3.45343
	ENSG00000183696	0.0569	0.1965	-3.45343
	ENSG00000069943	0.0569	0.1965	-3.45343
	ENSG00000112031	0.0569	0.1965	-3.45343
	ENSG00000140379	0.0569	0.1965	-3.45343
	ENSG00000145555	0.0569	0.1965	-3.45343
	ENSG00000146828	0.1138	0.393	-3.45343
	ENSG00000164366	0.1138	0.393	-3.45343
	#NC	0.0569	0.1965	-3.45343
	ENSG00000172349	0.1138	0.393	-3.45343
	ENSG00000166902	0.0569	0.1965	-3.45343
	ENSG00000165487	0.0569	0.1965	-3.45343
	ENSG00000173409	0.0569	0.1965	-3.45343
	ENSG00000181896	0.0569	0.1965	-3.45343
	ENSG00000162825	0.1138	0.393	-3.45343
	ENSG00000117602	0.0569	0.1965	-3.45343
	ENSG00000136147	0.0569	0.1965	-3.45343
	ENSG00000172613	0.0569	0.1965	-3.45343
	ENSG00000121152	0.1707	0.5895	-3.45343
	ENSG00000106086	0.0569	0.1965	-3.45343
	ENSG00000185963	0.1138	0.393	-3.45343
	ENSG00000171621	0.0569	0.1965	-3.45343
	ENSG00000104047	0.0569	0.1965	-3.45343
	ENSG00000184208	0.0569	0.1965	-3.45343
	ENSG00000160785	0.1138	0.393	-3.45343
	ENSG00000278677	0.0569	0.1965	-3.45343
	ENSG00000104974	0.0569	0.1965	-3.45343
	ENSG00000126945	0.3414	1.179	-3.45343
	ENSG00000157184	0.0569	0.1965	-3.45343
	ENSG00000188215	0.0569	0.1965	-3.45343
	ENSG00000126005	0.0569	0.1965	-3.45343
	ENSG00000101216	0.0569	0.1965	-3.45343
	ENSG00000160219	0.0569	0.1965	-3.45343
	ENSG00000104899	0.0569	0.1965	-3.45343
	ENSG00000167775	0.0569	0.1965	-3.45343
	ENSG00000171574	0.0569	0.1965	-3.45343
	ENSG00000131475	0.0569	0.1965	-3.45343
	ENSG00000103522	0.0569	0.1965	-3.45343
	ENSG00000112511	0.0569	0.1965	-3.45343
	ENSG00000154767	0.0569	0.1965	-3.45343
	ENSG00000188636	0.1138	0.393	-3.45343
	ENSG00000126522	0.1138	0.393	-3.45343
	ENSG00000100034	0.1707	0.5895	-3.45343
	ENSG00000118508	0.1138	0.393	-3.45343
	ENSG00000176731	0.0569	0.1965	-3.45343
	ENSG00000103264	0.0569	0.1965	-3.45343
	ENSG00000154059	0.0569	0.1965	-3.45343
	ENSG00000107816	0.0569	0.1965	-3.45343
	ENSG00000174791	0.0569	0.1965	-3.45343
	ENSG00000145730	0.0569	0.1965	-3.45343
	ENSG00000033170	0.1138	0.393	-3.45343
	ENSG00000114023	0.0569	0.1965	-3.45343
	ENSG00000173915	0.0569	0.1965	-3.45343
	ENSG00000179041	0.1138	0.393	-3.45343
	ENSG00000282214	0.1138	0.393	-3.45343
	ENSG00000277462	0.0569	0.1965	-3.45343
	ENSG00000160190	0.1138	0.393	-3.45343
	ENSG00000175193	0.0569	0.1965	-3.45343
	ENSG00000183508	0.1138	0.393	-3.45343
	ENSG00000198624	0.1138	0.393	-3.45343
	#NC	0.0569	0.1965	-3.45343
	ENSG00000128016	0.0569	0.1965	-3.45343
	ENSG00000186260	0.0569	0.1965	-3.45343
	ENSG00000168016	0.0569	0.1965	-3.45343
	ENSG00000100288	0.0569	0.1965	-3.45343
	ENSG00000021574	0.0569	0.1965	-3.45343
	ENSG00000166833	0.0569	0.1965	-3.45343
	ENSG00000095906	0.0569	0.1965	-3.45343
	ENSG00000105072	0.0569	0.1965	-3.45343
	ENSG00000197894	0.2276	0.786	-3.45343
	ENSG00000198466	0.0569	0.1965	-3.45343
	ENSG00000139719	0.1138	0.393	-3.45343
	ENSG00000107560	0.0569	0.1965	-3.45343
	ENSG00000119900	0.1138	0.393	-3.45343
	ENSG00000182504	0.0569	0.1965	-3.45343
	ENSG00000171155	0.0569	0.1965	-3.45343
	ENSG00000063244	0.9103	3.1114	-3.41799
	ENSG00000145391	0.3414	1.1463	-3.35764
	ENSG00000147155	0.2276	0.7533	-3.30975
	ENSG00000183019	0.569	1.8668	-3.28084
	ENSG00000108604	0.1707	0.5568	-3.26186
	ENSG00000132471	0.1707	0.5568	-3.26186
	ENSG00000153815	0.1707	0.5568	-3.26186
	ENSG00000134444	0.1707	0.5568	-3.26186
	ENSG00000180900	0.1707	0.5568	-3.26186
	ENSG00000175727	0.1707	0.5568	-3.26186
	ENSG00000197045	0.1707	0.5568	-3.26186
	ENSG00000166747	0.4552	1.4738	-3.2377
	ENSG00000140365	0.2845	0.917	-3.2232
	ENSG00000187608	0.2845	0.917	-3.2232
	ENSG00000184584	0.2845	0.917	-3.2232
	ENSG00000152382	0.1138	0.3603	-3.16608
	ENSG00000116793	0.1138	0.3603	-3.16608
	ENSG00000158467	0.1138	0.3603	-3.16608
	ENSG00000145332	0.1138	0.3603	-3.16608
	ENSG00000104695	0.1138	0.3603	-3.16608
	ENSG00000114054	0.1138	0.3603	-3.16608
	ENSG00000162341	0.1138	0.3603	-3.16608
	ENSG00000111247	0.1138	0.3603	-3.16608
	ENSG00000089048	0.1138	0.3603	-3.16608
	ENSG00000069966	0.1138	0.3603	-3.16608
	ENSG00000099804	0.1138	0.3603	-3.16608
	ENSG00000060971	0.1138	0.3603	-3.16608
	ENSG00000131788	0.1138	0.3603	-3.16608
	ENSG00000160214	0.1138	0.3603	-3.16608
	ENSG00000145246	0.1138	0.3603	-3.16608
	ENSG00000135363	0.1138	0.3603	-3.16608
	ENSG00000015153	0.1138	0.3603	-3.16608
	ENSG00000137509	0.1138	0.3603	-3.16608
	ENSG00000144320	0.1138	0.3603	-3.16608
	ENSG00000013573	0.1138	0.3603	-3.16608
	ENSG00000240230	0.1138	0.3603	-3.16608
	ENSG00000161642	0.1138	0.3603	-3.16608
	ENSG00000198130	0.1138	0.3603	-3.16608
	ENSG00000137275	0.1138	0.3603	-3.16608
	ENSG00000175198	0.1138	0.3603	-3.16608
	ENSG00000124574	0.1138	0.3603	-3.16608
	ENSG00000140718	0.1138	0.3603	-3.16608
	ENSG00000155827	0.1138	0.3603	-3.16608
	ENSG00000105135	0.1138	0.3603	-3.16608
	ENSG00000113658	0.1138	0.3603	-3.16608
	ENSG00000114933	0.1138	0.3603	-3.16608
	ENSG00000183576	0.1138	0.3603	-3.16608
	ENSG00000197969	0.1138	0.3603	-3.16608
	ENSG00000265491	0.1138	0.3603	-3.16608
	ENSG00000166900	0.2276	0.7205	-3.16564
	ENSG00000149532	0.2276	0.7205	-3.16564
	ENSG00000184402	0.2276	0.7205	-3.16564
	ENSG00000162980	0.2276	0.7205	-3.16564
	ENSG00000117394	0.2276	0.7205	-3.16564
	ENSG00000105122	0.3983	1.2445	-3.12453
	ENSG00000072274	0.8534	2.6529	-3.10862
	ENSG00000163131	0.2845	0.8843	-3.10826
	ENSG00000137168	0.4552	1.4083	-3.0938
	ENSG00000108691	0.6828	2.0961	-3.06986
	ENSG00000139832	0.1707	0.524	-3.06971
	ENSG00000119547	0.1707	0.524	-3.06971
	ENSG00000162413	0.1707	0.524	-3.06971
	ENSG00000130811	0.1707	0.524	-3.06971
	ENSG00000205356	0.1707	0.524	-3.06971
	ENSG00000117748	0.3414	1.048	-3.06971
	ENSG00000132300	0.1707	0.524	-3.06971
	ENSG00000100461	0.1707	0.524	-3.06971
	ENSG00000120963	0.1707	0.524	-3.06971
	ENSG00000136868	0.1707	0.524	-3.06971
	ENSG00000111602	0.1707	0.524	-3.06971
	ENSG00000169567	0.1707	0.524	-3.06971
	ENSG00000140688	0.1707	0.524	-3.06971
	ENSG00000213341	0.1707	0.524	-3.06971
	ENSG00000159692	0.3983	1.2118	-3.04243
	ENSG00000035687	0.2276	0.6878	-3.02197
	ENSG00000173744	0.2276	0.6878	-3.02197
	ENSG00000127526	0.2276	0.6878	-3.02197
	ENSG00000102172	0.7396	2.2271	-3.01122
	ENSG00000153214	0.3414	1.0153	-2.97393
	ENSG00000120992	0.3983	1.179	-2.96008
	ENSG00000186480	0.3983	1.179	-2.96008
	ENSG00000100092	0.3983	1.179	-2.96008
	ENSG00000166734	0.5121	1.5066	-2.942
	ENSG00000074842	0.5121	1.5066	-2.942
	ENSG00000110330	0.0569	0.1638	-2.87873
	ENSG00000088836	0.0569	0.1638	-2.87873
	ENSG00000100427	0.0569	0.1638	-2.87873
	ENSG00000138709	0.0569	0.1638	-2.87873
	ENSG00000181610	0.0569	0.1638	-2.87873
	ENSG00000132801	0.0569	0.1638	-2.87873
	ENSG00000167323	0.0569	0.1638	-2.87873
	ENSG00000197879	0.0569	0.1638	-2.87873
	ENSG00000131697	0.0569	0.1638	-2.87873
	ENSG00000136305	0.0569	0.1638	-2.87873
	ENSG00000102780	0.0569	0.1638	-2.87873
	ENSG00000184182	0.0569	0.1638	-2.87873
	ENSG00000112149	0.0569	0.1638	-2.87873
	ENSG00000057935	0.0569	0.1638	-2.87873
	ENSG00000109743	0.0569	0.1638	-2.87873
	ENSG00000114737	0.0569	0.1638	-2.87873
	ENSG00000180549	0.0569	0.1638	-2.87873
	ENSG00000101846	0.0569	0.1638	-2.87873
	ENSG00000139977	0.0569	0.1638	-2.87873
	ENSG00000146757	0.0569	0.1638	-2.87873
	ENSG00000196922	0.0569	0.1638	-2.87873
	ENSG00000135414	0.0569	0.1638	-2.87873
	ENSG00000183354	0.0569	0.1638	-2.87873
	ENSG00000180385	0.0569	0.1638	-2.87873
	ENSG00000116353	0.0569	0.1638	-2.87873
	ENSG00000110536	0.0569	0.1638	-2.87873
	ENSG00000171792	0.0569	0.1638	-2.87873
	ENSG00000180773	0.0569	0.1638	-2.87873
	ENSG00000145569	0.0569	0.1638	-2.87873
	ENSG00000168310	0.0569	0.1638	-2.87873
	ENSG00000140859	0.0569	0.1638	-2.87873
	ENSG00000082068	0.0569	0.1638	-2.87873
	ENSG00000259494	0.0569	0.1638	-2.87873
	ENSG00000065518	0.0569	0.1638	-2.87873
	ENSG00000132478	0.0569	0.1638	-2.87873
	ENSG00000188186	0.0569	0.1638	-2.87873
	ENSG00000121988	0.0569	0.1638	-2.87873
	ENSG00000164180	0.0569	0.1638	-2.87873
	ENSG00000166228	0.0569	0.1638	-2.87873
	ENSG00000135828	0.0569	0.1638	-2.87873
	ENSG00000155893	0.0569	0.1638	-2.87873
	ENSG00000087263	0.0569	0.1638	-2.87873
	ENSG00000108384	0.0569	0.1638	-2.87873
	ENSG00000214967	0.0569	0.1638	-2.87873
	ENSG00000069509	0.0569	0.1638	-2.87873
	ENSG00000167302	0.0569	0.1638	-2.87873
	ENSG00000183735	0.0569	0.1638	-2.87873
	ENSG00000149716	0.0569	0.1638	-2.87873
	ENSG00000168234	0.0569	0.1638	-2.87873
	ENSG00000120798	0.0569	0.1638	-2.87873
	ENSG00000040487	0.0569	0.1638	-2.87873
	ENSG00000122435	0.0569	0.1638	-2.87873
	ENSG00000163026	0.0569	0.1638	-2.87873
	ENSG00000132740	0.0569	0.1638	-2.87873
	ENSG00000120688	0.0569	0.1638	-2.87873
	ENSG00000163214	0.0569	0.1638	-2.87873
	#NC	0.0569	0.1638	-2.87873
	ENSG00000276141	0.0569	0.1638	-2.87873
	ENSG00000282508	0.0569	0.1638	-2.87873
	ENSG00000142102	0.0569	0.1638	-2.87873
	ENSG00000102977	0.0569	0.1638	-2.87873
	ENSG00000005175	0.0569	0.1638	-2.87873
	ENSG00000215154	0.0569	0.1638	-2.87873
	ENSG00000162104	0.0569	0.1638	-2.87873
	ENSG00000104957	0.0569	0.1638	-2.87873
	ENSG00000023697	0.0569	0.1638	-2.87873
	ENSG00000188191	0.0569	0.1638	-2.87873
	ENSG00000196372	0.0569	0.1638	-2.87873
	ENSG00000182796	0.0569	0.1638	-2.87873
	ENSG00000156876	0.0569	0.1638	-2.87873
	ENSG00000162928	0.0569	0.1638	-2.87873
	ENSG00000137992	0.0569	0.1638	-2.87873
	ENSG00000140030	0.0569	0.1638	-2.87873
	ENSG00000184887	0.0569	0.1638	-2.87873
	ENSG00000078043	0.0569	0.1638	-2.87873
	ENSG00000101447	0.0569	0.1638	-2.87873
	ENSG00000174851	0.0569	0.1638	-2.87873
	ENSG00000063601	0.0569	0.1638	-2.87873
	ENSG00000088808	0.0569	0.1638	-2.87873
	ENSG00000140563	0.0569	0.1638	-2.87873
	ENSG00000171169	0.0569	0.1638	-2.87873
	ENSG00000166275	0.0569	0.1638	-2.87873
	ENSG00000107863	0.0569	0.1638	-2.87873
	ENSG00000213588	0.0569	0.1638	-2.87873
	#NC	0.0569	0.1638	-2.87873
	ENSG00000196912	0.0569	0.1638	-2.87873
	ENSG00000117419	0.0569	0.1638	-2.87873
	ENSG00000185567	0.0569	0.1638	-2.87873
	ENSG00000178184	0.0569	0.1638	-2.87873
	ENSG00000132394	0.0569	0.1638	-2.87873
	ENSG00000138942	0.0569	0.1638	-2.87873
	ENSG00000167186	0.0569	0.1638	-2.87873
	ENSG00000164430	0.0569	0.1638	-2.87873
	ENSG00000100300	0.0569	0.1638	-2.87873
	ENSG00000198382	0.0569	0.1638	-2.87873
	ENSG00000121671	0.0569	0.1638	-2.87873
	ENSG00000171530	0.0569	0.1638	-2.87873
	ENSG00000163960	0.0569	0.1638	-2.87873
	ENSG00000087088	0.1707	0.4913	-2.87815
	ENSG00000114902	0.1707	0.4913	-2.87815
	ENSG00000023287	0.1707	0.4913	-2.87815
	ENSG00000168389	0.1707	0.4913	-2.87815
	ENSG00000117616	0.1707	0.4913	-2.87815
	ENSG00000103591	0.1707	0.4913	-2.87815
	ENSG00000126804	0.1707	0.4913	-2.87815
	ENSG00000116667	0.1707	0.4913	-2.87815
	ENSG00000139990	0.1707	0.4913	-2.87815
	ENSG00000034510	0.1707	0.4913	-2.87815
	ENSG00000107443	0.1707	0.4913	-2.87815
	ENSG00000136522	0.1707	0.4913	-2.87815
	ENSG00000155906	0.1707	0.4913	-2.87815
	ENSG00000173786	0.2845	0.8188	-2.87803
	ENSG00000112200	0.2845	0.8188	-2.87803
	ENSG00000181467	0.2845	0.8188	-2.87803
	ENSG00000241973	0.6259	1.8013	-2.87794
	ENSG00000176101	0.1138	0.3275	-2.87786
	ENSG00000197217	0.2276	0.655	-2.87786
	ENSG00000215417	0.1138	0.3275	-2.87786
	ENSG00000243725	0.2276	0.655	-2.87786
	ENSG00000129911	0.1138	0.3275	-2.87786
	ENSG00000100934	0.2276	0.655	-2.87786
	ENSG00000064961	0.2276	0.655	-2.87786
	ENSG00000085788	0.1138	0.3275	-2.87786
	ENSG00000166170	0.1138	0.3275	-2.87786
	ENSG00000156958	0.1138	0.3275	-2.87786
	ENSG00000135972	0.1138	0.3275	-2.87786
	ENSG00000147419	0.1138	0.3275	-2.87786
	ENSG00000119421	0.1138	0.3275	-2.87786
	ENSG00000074855	0.1138	0.3275	-2.87786
	ENSG00000105058	0.2276	0.655	-2.87786
	ENSG00000117036	0.1138	0.3275	-2.87786
	ENSG00000179630	0.2276	0.655	-2.87786
	ENSG00000154582	0.1138	0.3275	-2.87786
	ENSG00000161179	0.1138	0.3275	-2.87786
	ENSG00000148296	0.1138	0.3275	-2.87786
	ENSG00000172578	0.1138	0.3275	-2.87786
	ENSG00000106803	0.1138	0.3275	-2.87786
	ENSG00000174720	0.1138	0.3275	-2.87786
	ENSG00000070476	0.1138	0.3275	-2.87786
	ENSG00000011260	0.2276	0.655	-2.87786
	ENSG00000166189	0.1138	0.3275	-2.87786
	ENSG00000118454	0.1138	0.3275	-2.87786
	ENSG00000132294	0.2276	0.655	-2.87786
	ENSG00000121931	0.1138	0.3275	-2.87786
	ENSG00000136371	0.1138	0.3275	-2.87786
	ENSG00000168255	0.1138	0.3275	-2.87786
	ENSG00000137955	0.1138	0.3275	-2.87786
	ENSG00000163050	0.1138	0.3275	-2.87786
	ENSG00000135916	0.1138	0.3275	-2.87786
	ENSG00000131373	0.1138	0.3275	-2.87786
	ENSG00000215041	0.1138	0.3275	-2.87786
	ENSG00000103111	0.1138	0.3275	-2.87786
	ENSG00000135392	0.1138	0.3275	-2.87786
	ENSG00000094841	0.1138	0.3275	-2.87786
	ENSG00000119820	0.1138	0.3275	-2.87786
	ENSG00000054967	0.1138	0.3275	-2.87786
	ENSG00000144677	0.1138	0.3275	-2.87786
	ENSG00000186815	0.2276	0.655	-2.87786
	ENSG00000158042	0.1138	0.3275	-2.87786
	ENSG00000095059	0.1138	0.3275	-2.87786
	ENSG00000078140	0.3414	0.9825	-2.87786
	ENSG00000120533	0.1138	0.3275	-2.87786
	ENSG00000155189	0.2276	0.655	-2.87786
	ENSG00000122203	0.1138	0.3275	-2.87786
	ENSG00000197037	0.1138	0.3275	-2.87786
	ENSG00000048740	0.8534	2.4236	-2.83993
	ENSG00000188229	0.7396	2.0961	-2.8341
	ENSG00000172216	0.3983	1.1135	-2.79563
	ENSG00000105483	0.3414	0.9498	-2.78207
	ENSG00000204569	0.2845	0.786	-2.76274
	ENSG00000172009	0.2845	0.786	-2.76274
	ENSG00000100325	0.2845	0.786	-2.76274
	ENSG00000141425	0.2276	0.6223	-2.73418
	ENSG00000160917	0.2276	0.6223	-2.73418
	ENSG00000052795	0.2276	0.6223	-2.73418
	ENSG00000148700	0.2276	0.6223	-2.73418
	ENSG00000176853	0.2276	0.6223	-2.73418
	ENSG00000112130	0.2276	0.6223	-2.73418
	ENSG00000012963	0.2276	0.6223	-2.73418
	ENSG00000067955	0.4552	1.2445	-2.73396
	ENSG00000110852	1.0241	2.7511	-2.68636
	ENSG00000085511	0.5121	1.3756	-2.68619
	ENSG00000162735	0.3414	0.917	-2.686
	ENSG00000177485	0.1707	0.4585	-2.686
	ENSG00000224051	0.1707	0.4585	-2.686
	ENSG00000134759	0.1707	0.4585	-2.686
	ENSG00000176444	0.1707	0.4585	-2.686
	ENSG00000141646	0.1707	0.4585	-2.686
	ENSG00000213923	0.1707	0.4585	-2.686
	ENSG00000178988	0.1707	0.4585	-2.686
	ENSG00000134996	0.1707	0.4585	-2.686
	ENSG00000125484	0.1707	0.4585	-2.686
	ENSG00000135900	0.1707	0.4585	-2.686
	ENSG00000070047	0.1707	0.4585	-2.686
	ENSG00000111364	0.1707	0.4585	-2.686
	ENSG00000105656	0.1707	0.4585	-2.686
	ENSG00000109917	0.1707	0.4585	-2.686
	ENSG00000085721	0.1707	0.4585	-2.686
	ENSG00000124383	0.1707	0.4585	-2.686
	ENSG00000114744	0.1707	0.4585	-2.686
	ENSG00000173706	0.1707	0.4585	-2.686
	ENSG00000130024	0.1707	0.4585	-2.686
	ENSG00000175334	0.2845	0.7533	-2.6478
	ENSG00000085872	0.2845	0.7533	-2.6478
	ENSG00000077147	0.9672	2.5546	-2.64123
	ENSG00000140157	0.5121	1.3428	-2.62214
	ENSG00000033050	0.5121	1.3428	-2.62214
	ENSG00000112658	0.5121	1.3428	-2.62214
	ENSG00000133246	0.1138	0.2948	-2.59051
	ENSG00000178105	0.1138	0.2948	-2.59051
	ENSG00000100292	0.1138	0.2948	-2.59051
	ENSG00000144736	0.1138	0.2948	-2.59051
	ENSG00000112290	0.1138	0.2948	-2.59051
	ENSG00000010539	0.1138	0.2948	-2.59051
	ENSG00000096717	0.1138	0.2948	-2.59051
	ENSG00000144840	0.1138	0.2948	-2.59051
	ENSG00000136122	0.1138	0.2948	-2.59051
	ENSG00000237441	0.1138	0.2948	-2.59051
	ENSG00000122884	0.1138	0.2948	-2.59051
	ENSG00000140968	0.1138	0.2948	-2.59051
	ENSG00000107643	0.1138	0.2948	-2.59051
	ENSG00000185480	0.1138	0.2948	-2.59051
	ENSG00000155275	0.1138	0.2948	-2.59051
	ENSG00000048162	0.1138	0.2948	-2.59051
	ENSG00000171311	0.1138	0.2948	-2.59051
	ENSG00000133114	0.1138	0.2948	-2.59051
	ENSG00000100938	0.1138	0.2948	-2.59051
	ENSG00000155034	0.1138	0.2948	-2.59051
	ENSG00000005206	0.1138	0.2948	-2.59051
	ENSG00000115514	0.1138	0.2948	-2.59051
	ENSG00000105185	0.1138	0.2948	-2.59051
	ENSG00000162337	0.1138	0.2948	-2.59051
	ENSG00000010818	0.1138	0.2948	-2.59051
	ENSG00000239857	0.1138	0.2948	-2.59051
	ENSG00000134058	0.1138	0.2948	-2.59051
	ENSG00000213397	0.1138	0.2948	-2.59051
	ENSG00000185813	0.1138	0.2948	-2.59051
	ENSG00000183258	0.1138	0.2948	-2.59051
	ENSG00000150337	0.1138	0.2948	-2.59051
	ENSG00000181991	0.1138	0.2948	-2.59051
	ENSG00000079313	0.1138	0.2948	-2.59051
	ENSG00000182093	0.1138	0.2948	-2.59051
	ENSG00000086827	0.1138	0.2948	-2.59051
	ENSG00000130332	0.1138	0.2948	-2.59051
	ENSG00000108963	0.1138	0.2948	-2.59051
	ENSG00000115649	0.1138	0.2948	-2.59051
	ENSG00000269858	0.3414	0.8843	-2.59022
	ENSG00000073584	0.3414	0.8843	-2.59022
	ENSG00000140382	0.3414	0.8843	-2.59022
	ENSG00000136152	0.2276	0.5895	-2.59007
	ENSG00000166401	0.2276	0.5895	-2.59007
	ENSG00000160959	0.2276	0.5895	-2.59007
	ENSG00000008394	0.2276	0.5895	-2.59007
	ENSG00000173848	0.2276	0.5895	-2.59007
	ENSG00000077044	0.2276	0.5895	-2.59007
	ENSG00000204590	0.2276	0.5895	-2.59007
	ENSG00000087152	0.4552	1.179	-2.59007
	ENSG00000180879	0.2276	0.5895	-2.59007
	ENSG00000089006	0.4552	1.179	-2.59007
	ENSG00000134057	0.4552	1.179	-2.59007
	ENSG00000253352	0.5121	1.31	-2.55809
	ENSG00000011007	0.5121	1.31	-2.55809
	ENSG00000105698	0.3983	1.0153	-2.54908
	ENSG00000169429	0.9672	2.4563	-2.5396
	ENSG00000134107	0.2845	0.7205	-2.53251
	ENSG00000198646	0.2845	0.7205	-2.53251
	ENSG00000116016	0.2845	0.7205	-2.53251
	ENSG00000167770	0.2845	0.7205	-2.53251
	ENSG00000009844	0.2845	0.7205	-2.53251
	ENSG00000183621	0.2845	0.7205	-2.53251
	ENSG00000198258	0.2845	0.7205	-2.53251
	ENSG00000011009	0.2845	0.7205	-2.53251
	ENSG00000103064	0.2845	0.7205	-2.53251
	ENSG00000129515	0.1707	0.4258	-2.49443
	ENSG00000187325	0.1707	0.4258	-2.49443
	ENSG00000116580	0.1707	0.4258	-2.49443
	ENSG00000119638	0.1707	0.4258	-2.49443
	ENSG00000169607	0.1707	0.4258	-2.49443
	ENSG00000169490	0.1707	0.4258	-2.49443
	ENSG00000173757	0.1707	0.4258	-2.49443
	ENSG00000135775	0.1707	0.4258	-2.49443
	ENSG00000178718	0.1707	0.4258	-2.49443
	ENSG00000155256	0.1707	0.4258	-2.49443
	ENSG00000224660	0.1707	0.4258	-2.49443
	ENSG00000159459	0.1707	0.4258	-2.49443
	ENSG00000147443	0.1707	0.4258	-2.49443
	ENSG00000134107	0.1707	0.4258	-2.49443
	ENSG00000196923	0.1707	0.4258	-2.49443
	ENSG00000104852	0.5121	1.2773	-2.49424
	ENSG00000132549	0.3414	0.8515	-2.49414
	ENSG00000091127	0.3414	0.8515	-2.49414
	ENSG00000184445	0.3414	0.8515	-2.49414
	ENSG00000115368	0.3414	0.8515	-2.49414
	ENSG00000135052	0.3983	0.9825	-2.46673
	ENSG00000100823	0.6259	1.5393	-2.45934
	ENSG00000160209	0.8534	2.0961	-2.45618
	ENSG00000104964	0.2276	0.5568	-2.4464
	ENSG00000118655	0.2276	0.5568	-2.4464
	ENSG00000132963	0.2276	0.5568	-2.4464
	ENSG00000127838	0.2276	0.5568	-2.4464
	ENSG00000187741	0.2276	0.5568	-2.4464
	ENSG00000164466	0.2276	0.5568	-2.4464
	ENSG00000135801	0.2276	0.5568	-2.4464
	ENSG00000143183	0.6828	1.6703	-2.44625
	ENSG00000134375	0.4552	1.1135	-2.44618
	ENSG00000168137	0.7396	1.8013	-2.43551
	ENSG00000130254	0.2845	0.6878	-2.41757
	ENSG00000120875	0.2845	0.6878	-2.41757
	ENSG00000087191	0.2845	0.6878	-2.41757
	ENSG00000090905	0.2845	0.6878	-2.41757
	ENSG00000160953	0.2845	0.6878	-2.41757
	ENSG00000146834	0.2845	0.6878	-2.41757
	ENSG00000122882	0.2845	0.6878	-2.41757
	ENSG00000186193	0.2845	0.6878	-2.41757
	ENSG00000140553	0.3414	0.8188	-2.39836
	ENSG00000144674	0.3414	0.8188	-2.39836
	ENSG00000006744	0.3414	0.8188	-2.39836
	ENSG00000072818	0.3414	0.8188	-2.39836
	ENSG00000140525	0.7396	1.7686	-2.39129
	ENSG00000053372	0.3983	0.9498	-2.38463
	ENSG00000160633	0.3983	0.9498	-2.38463
	ENSG00000145725	0.3983	0.9498	-2.38463
	ENSG00000163938	0.4552	1.0808	-2.37434
	ENSG00000168385	0.5121	1.2118	-2.36633
	ENSG00000119397	0.5121	1.2118	-2.36633
	ENSG00000069849	0.5121	1.2118	-2.36633
	ENSG00000173674	0.8534	1.9651	-2.30267
	ENSG00000206127	0.6828	1.5721	-2.30243
	ENSG00000183605	0.1138	0.262	-2.30228
	ENSG00000185753	0.1138	0.262	-2.30228
	ENSG00000167106	0.0569	0.131	-2.30228
	ENSG00000032219	0.0569	0.131	-2.30228
	ENSG00000075131	0.1138	0.262	-2.30228
	ENSG00000171659	0.0569	0.131	-2.30228
	ENSG00000114631	0.1138	0.262	-2.30228
	ENSG00000175066	0.0569	0.131	-2.30228
	ENSG00000174106	0.0569	0.131	-2.30228
	ENSG00000093217	0.0569	0.131	-2.30228
	ENSG00000100612	0.0569	0.131	-2.30228
	ENSG00000127191	0.0569	0.131	-2.30228
	ENSG00000115827	0.1138	0.262	-2.30228
	ENSG00000196705	0.1138	0.262	-2.30228
	ENSG00000043514	0.0569	0.131	-2.30228
	ENSG00000100599	0.1138	0.262	-2.30228
	ENSG00000164053	0.0569	0.131	-2.30228
	ENSG00000180573	0.0569	0.131	-2.30228
	ENSG00000174405	0.1138	0.262	-2.30228
	ENSG00000169957	0.2276	0.524	-2.30228
	ENSG00000155115	0.1707	0.393	-2.30228
	ENSG00000072415	0.1138	0.262	-2.30228
	ENSG00000005100	0.1707	0.393	-2.30228
	ENSG00000156650	0.1138	0.262	-2.30228
	ENSG00000137817	0.1707	0.393	-2.30228
	ENSG00000111639	0.2276	0.524	-2.30228
	ENSG00000177595	0.0569	0.131	-2.30228
	ENSG00000158987	0.1138	0.262	-2.30228
	ENSG00000189114	0.0569	0.131	-2.30228
	ENSG00000145414	0.0569	0.131	-2.30228
	ENSG00000163788	0.1707	0.393	-2.30228
	ENSG00000162729	0.0569	0.131	-2.30228
	ENSG00000136261	0.4552	1.048	-2.30228
	ENSG00000144815	0.4552	1.048	-2.30228
	ENSG00000205560	0.0569	0.131	-2.30228
	ENSG00000160783	0.0569	0.131	-2.30228
	ENSG00000168813	0.1138	0.262	-2.30228
	ENSG00000146007	0.1138	0.262	-2.30228
	ENSG00000162419	0.0569	0.131	-2.30228
	ENSG00000123600	0.1138	0.262	-2.30228
	ENSG00000130956	0.0569	0.131	-2.30228
	ENSG00000163344	0.1707	0.393	-2.30228
	ENSG00000102125	0.0569	0.131	-2.30228
	ENSG00000165312	0.0569	0.131	-2.30228
	ENSG00000104872	0.1138	0.262	-2.30228
	ENSG00000166311	0.1138	0.262	-2.30228
	ENSG00000108094	0.3414	0.786	-2.30228
	ENSG00000012232	0.2276	0.524	-2.30228
	ENSG00000132467	0.1138	0.262	-2.30228
	ENSG00000132286	0.1138	0.262	-2.30228
	ENSG00000158156	0.1138	0.262	-2.30228
	ENSG00000167528	0.0569	0.131	-2.30228
	ENSG00000163510	0.2276	0.524	-2.30228
	ENSG00000142235	0.0569	0.131	-2.30228
	ENSG00000198081	0.1138	0.262	-2.30228
	ENSG00000131375	0.1138	0.262	-2.30228
	ENSG00000254598	0.1138	0.262	-2.30228
	ENSG00000159055	0.3983	0.917	-2.30228
	ENSG00000272414	0.0569	0.131	-2.30228
	ENSG00000196214	0.0569	0.131	-2.30228
	ENSG00000103707	0.0569	0.131	-2.30228
	ENSG00000111012	0.0569	0.131	-2.30228
	ENSG00000076604	0.0569	0.131	-2.30228
	ENSG00000142731	0.1138	0.262	-2.30228
	ENSG00000001084	0.1707	0.393	-2.30228
	ENSG00000174840	0.1707	0.393	-2.30228
	ENSG00000171984	0.0569	0.131	-2.30228
	ENSG00000084676	0.1707	0.393	-2.30228
	ENSG00000102384	0.0569	0.131	-2.30228
	ENSG00000131652	0.1707	0.393	-2.30228
	ENSG00000086848	0.0569	0.131	-2.30228
	ENSG00000143382	0.0569	0.131	-2.30228
	ENSG00000232119	0.1138	0.262	-2.30228
	ENSG00000133739	0.0569	0.131	-2.30228
	ENSG00000125755	0.1707	0.393	-2.30228
	ENSG00000169992	0.0569	0.131	-2.30228
	ENSG00000269335	0.2276	0.524	-2.30228
	ENSG00000275832	0.0569	0.131	-2.30228
	ENSG00000158480	0.1138	0.262	-2.30228
	ENSG00000120509	0.0569	0.131	-2.30228
	ENSG00000140259	0.1707	0.393	-2.30228
	ENSG00000188177	0.0569	0.131	-2.30228
	ENSG00000179886	0.0569	0.131	-2.30228
	ENSG00000183011	0.0569	0.131	-2.30228
	ENSG00000133056	0.0569	0.131	-2.30228
	ENSG00000149548	0.0569	0.131	-2.30228
	ENSG00000125954	0.1707	0.393	-2.30228
	ENSG00000226950	0.0569	0.131	-2.30228
	ENSG00000141580	0.1707	0.393	-2.30228
	ENSG00000180611	0.0569	0.131	-2.30228
	ENSG00000165424	0.0569	0.131	-2.30228
	ENSG00000145293	0.2845	0.655	-2.30228
	ENSG00000135838	0.0569	0.131	-2.30228
	ENSG00000135241	0.0569	0.131	-2.30228
	ENSG00000101003	0.3414	0.786	-2.30228
	ENSG00000197021	0.1707	0.393	-2.30228
	ENSG00000136044	0.1138	0.262	-2.30228
	ENSG00000081692	0.0569	0.131	-2.30228
	ENSG00000141569	0.0569	0.131	-2.30228
	ENSG00000145882	0.0569	0.131	-2.30228
	ENSG00000112167	0.0569	0.131	-2.30228
	ENSG00000106003	0.1707	0.393	-2.30228
	ENSG00000198722	0.1138	0.262	-2.30228
	ENSG00000164751	0.0569	0.131	-2.30228
	ENSG00000213693	0.0569	0.131	-2.30228
	ENSG00000167676	0.0569	0.131	-2.30228
	ENSG00000113593	0.0569	0.131	-2.30228
	ENSG00000117758	0.0569	0.131	-2.30228
	ENSG00000136250	0.0569	0.131	-2.30228
	ENSG00000164244	0.0569	0.131	-2.30228
	ENSG00000156521	0.0569	0.131	-2.30228
	ENSG00000177125	0.1707	0.393	-2.30228
	ENSG00000198825	0.0569	0.131	-2.30228
	ENSG00000104164	0.2845	0.655	-2.30228
	ENSG00000167565	0.0569	0.131	-2.30228
	ENSG00000280927	0.0569	0.131	-2.30228
	ENSG00000066557	0.1138	0.262	-2.30228
	ENSG00000110442	0.1138	0.262	-2.30228
	ENSG00000184428	0.1138	0.262	-2.30228
	ENSG00000083123	0.0569	0.131	-2.30228
	ENSG00000106031	0.0569	0.131	-2.30228
	ENSG00000141219	0.0569	0.131	-2.30228
	ENSG00000135899	0.0569	0.131	-2.30228
	ENSG00000104613	0.2276	0.524	-2.30228
	ENSG00000159228	0.0569	0.131	-2.30228
	ENSG00000213551	0.2845	0.655	-2.30228
	ENSG00000170892	0.1138	0.262	-2.30228
	ENSG00000185818	0.1138	0.262	-2.30228
	ENSG00000105173	0.0569	0.131	-2.30228
	ENSG00000127580	0.0569	0.131	-2.30228
	ENSG00000004777	0.0569	0.131	-2.30228
	ENSG00000253797	0.1707	0.393	-2.30228
	ENSG00000109689	0.0569	0.131	-2.30228
	ENSG00000126262	0.0569	0.131	-2.30228
	ENSG00000148334	0.1138	0.262	-2.30228
	ENSG00000125247	0.0569	0.131	-2.30228
	ENSG00000131791	0.0569	0.131	-2.30228
	ENSG00000166164	0.1138	0.262	-2.30228
	ENSG00000163961	0.0569	0.131	-2.30228
	ENSG00000169598	0.0569	0.131	-2.30228
	ENSG00000215695	0.0569	0.131	-2.30228
	ENSG00000088876	0.0569	0.131	-2.30228
	ENSG00000111684	0.0569	0.131	-2.30228
	ENSG00000004809	0.1138	0.262	-2.30228
	ENSG00000163154	0.0569	0.131	-2.30228
	ENSG00000165912	0.0569	0.131	-2.30228
	ENSG00000121716	0.1138	0.262	-2.30228
	ENSG00000103415	0.1707	0.393	-2.30228
	ENSG00000179598	0.1138	0.262	-2.30228
	ENSG00000032389	0.1138	0.262	-2.30228
	ENSG00000164654	0.1138	0.262	-2.30228
	ENSG00000114388	0.0569	0.131	-2.30228
	ENSG00000136888	0.1138	0.262	-2.30228
	ENSG00000177426	0.1138	0.262	-2.30228
	ENSG00000115750	0.0569	0.131	-2.30228
	ENSG00000112242	0.2276	0.524	-2.30228
	ENSG00000162645	0.0569	0.131	-2.30228
	ENSG00000147099	0.0569	0.131	-2.30228
	ENSG00000003509	0.0569	0.131	-2.30228
	ENSG00000137411	0.1707	0.393	-2.30228
	ENSG00000112305	0.0569	0.131	-2.30228
	ENSG00000166261	0.0569	0.131	-2.30228
	ENSG00000186529	0.0569	0.131	-2.30228
	ENSG00000008382	0.0569	0.131	-2.30228
	ENSG00000130193	0.0569	0.131	-2.30228
	ENSG00000183765	0.0569	0.131	-2.30228
	ENSG00000132680	0.1707	0.393	-2.30228
	ENSG00000143811	0.2276	0.524	-2.30228
	ENSG00000104325	0.0569	0.131	-2.30228
	ENSG00000085978	0.0569	0.131	-2.30228
	ENSG00000188039	0.0569	0.131	-2.30228
	ENSG00000198963	0.0569	0.131	-2.30228
	ENSG00000151893	0.2276	0.524	-2.30228
	ENSG00000165572	0.0569	0.131	-2.30228
	ENSG00000258315	0.0569	0.131	-2.30228
	ENSG00000128694	0.0569	0.131	-2.30228
	ENSG00000181817	0.0569	0.131	-2.30228
	ENSG00000125843	0.0569	0.131	-2.30228
	ENSG00000047634	0.0569	0.131	-2.30228
	ENSG00000180044	0.0569	0.131	-2.30228
	ENSG00000165055	0.0569	0.131	-2.30228
	ENSG00000111335	0.1707	0.393	-2.30228
	ENSG00000204392	0.0569	0.131	-2.30228
	ENSG00000184675	0.1138	0.262	-2.30228
	ENSG00000163964	0.0569	0.131	-2.30228
	ENSG00000126432	0.1138	0.262	-2.30228
	ENSG00000213648	0.0569	0.131	-2.30228
	ENSG00000164168	0.0569	0.131	-2.30228
	ENSG00000183337	0.3414	0.786	-2.30228
	ENSG00000135452	0.0569	0.131	-2.30228
	ENSG00000095383	0.1707	0.393	-2.30228
	ENSG00000047597	0.0569	0.131	-2.30228
	ENSG00000125445	0.0569	0.131	-2.30228
	ENSG00000175575	0.0569	0.131	-2.30228
	ENSG00000108854	0.0569	0.131	-2.30228
	ENSG00000153933	0.0569	0.131	-2.30228
	ENSG00000129071	0.1138	0.262	-2.30228
	ENSG00000107758	0.1138	0.262	-2.30228
	ENSG00000164051	0.0569	0.131	-2.30228
	ENSG00000148158	0.1138	0.262	-2.30228
	ENSG00000196792	0.0569	0.131	-2.30228
	ENSG00000106829	0.0569	0.131	-2.30228
	ENSG00000171953	0.0569	0.131	-2.30228
	ENSG00000138604	0.0569	0.131	-2.30228
	ENSG00000121058	0.1138	0.262	-2.30228
	ENSG00000179152	0.1138	0.262	-2.30228
	ENSG00000106780	0.2845	0.655	-2.30228
	ENSG00000143398	0.3983	0.917	-2.30228
	ENSG00000091073	0.0569	0.131	-2.30228
	ENSG00000149150	0.2845	0.655	-2.30228
	ENSG00000225151	0.0569	0.131	-2.30228
	ENSG00000138617	0.0569	0.131	-2.30228
	ENSG00000143164	0.1138	0.262	-2.30228
	ENSG00000125482	0.1138	0.262	-2.30228
	ENSG00000100926	0.0569	0.131	-2.30228
	ENSG00000239998	0.2276	0.524	-2.30228
	ENSG00000050438	0.0569	0.131	-2.30228
	ENSG00000174953	0.1138	0.262	-2.30228
	ENSG00000163638	0.0569	0.131	-2.30228
	ENSG00000167895	0.3414	0.786	-2.30228
	ENSG00000177602	0.0569	0.131	-2.30228
	ENSG00000175595	0.0569	0.131	-2.30228
	ENSG00000087448	0.0569	0.131	-2.30228
	ENSG00000183155	0.1138	0.262	-2.30228
	#NC	0.0569	0.131	-2.30228
	ENSG00000123815	0.0569	0.131	-2.30228
	ENSG00000167785	0.0569	0.131	-2.30228
	ENSG00000149196	0.0569	0.131	-2.30228
	ENSG00000165006	0.1707	0.393	-2.30228
	ENSG00000172172	0.1707	0.393	-2.30228
	ENSG00000129007	0.1138	0.262	-2.30228
	ENSG00000144589	0.1707	0.393	-2.30228
	ENSG00000039650	0.0569	0.131	-2.30228
	ENSG00000068308	0.2276	0.524	-2.30228
	ENSG00000181929	0.1138	0.262	-2.30228
	ENSG00000100299	0.0569	0.131	-2.30228
	ENSG00000162851	0.2276	0.524	-2.30228
	ENSG00000134780	0.0569	0.131	-2.30228
	ENSG00000165244	0.0569	0.131	-2.30228
	ENSG00000155545	0.1138	0.262	-2.30228
	ENSG00000069329	0.6259	1.4083	-2.25004
	ENSG00000126524	0.4552	1.0153	-2.23045
	ENSG00000119707	0.4552	1.0153	-2.23045
	ENSG00000101290	0.3983	0.8843	-2.22019
	ENSG00000196839	0.3983	0.8843	-2.22019
	ENSG00000205765	0.3983	0.8843	-2.22019
	ENSG00000124795	0.7396	1.6376	-2.21417
	ENSG00000178913	0.3414	0.7533	-2.2065
	ENSG00000173327	0.3414	0.7533	-2.2065
	ENSG00000213390	0.3414	0.7533	-2.2065
	ENSG00000135932	0.6259	1.3756	-2.1978
	ENSG00000166411	0.6259	1.3756	-2.1978
	ENSG00000110047	0.2845	0.6223	-2.18735
	ENSG00000241839	0.2845	0.6223	-2.18735
	ENSG00000149600	0.2845	0.6223	-2.18735
	ENSG00000170860	0.2845	0.6223	-2.18735
	ENSG00000070882	0.2845	0.6223	-2.18735
	ENSG00000164818	0.2845	0.6223	-2.18735
	ENSG00000183520	0.2845	0.6223	-2.18735
	ENSG00000181090	0.2845	0.6223	-2.18735
	ENSG00000133703	0.2845	0.6223	-2.18735
	ENSG00000100503	0.569	1.2445	-2.18717
	ENSG00000178691	0.5121	1.1135	-2.17438
	ENSG00000110958	0.9672	2.0961	-2.16718
	ENSG00000116560	1.4224	3.0786	-2.16437
	ENSG00000099364	0.2276	0.4913	-2.15861
	ENSG00000103540	0.2276	0.4913	-2.15861
	ENSG00000130775	0.2276	0.4913	-2.15861
	ENSG00000148943	0.2276	0.4913	-2.15861
	ENSG00000111361	0.2276	0.4913	-2.15861
	ENSG00000117298	0.2276	0.4913	-2.15861
	ENSG00000172062	0.2276	0.4913	-2.15861
	ENSG00000160818	0.2276	0.4913	-2.15861
	ENSG00000112701	0.2276	0.4913	-2.15861
	ENSG00000100167	0.2276	0.4913	-2.15861
	ENSG00000170779	0.2276	0.4913	-2.15861
	ENSG00000159267	0.2276	0.4913	-2.15861
	ENSG00000144560	0.2276	0.4913	-2.15861
	ENSG00000100982	0.2276	0.4913	-2.15861
	ENSG00000112282	0.2276	0.4913	-2.15861
	ENSG00000104671	0.2276	0.4913	-2.15861
	ENSG00000121940	0.2276	0.4913	-2.15861
	ENSG00000197457	0.2276	0.4913	-2.15861
	ENSG00000180182	0.2276	0.4913	-2.15861
	ENSG00000075568	0.4552	0.9825	-2.15839
	ENSG00000023734	0.4552	0.9825	-2.15839
	ENSG00000117362	0.8534	1.8341	-2.14917
	ENSG00000087087	0.6259	1.3428	-2.14539
	ENSG00000163950	0.3983	0.8515	-2.13784
	ENSG00000091483	0.3983	0.8515	-2.13784
	ENSG00000160796	1.081	2.2926	-2.12081
	ENSG00000139517	0.1707	0.3603	-2.11072
	ENSG00000108091	0.1707	0.3603	-2.11072
	ENSG00000100749	0.1707	0.3603	-2.11072
	ENSG00000249915	0.1707	0.3603	-2.11072
	ENSG00000171566	0.1707	0.3603	-2.11072
	ENSG00000228794	0.1707	0.3603	-2.11072
	ENSG00000188452	0.1707	0.3603	-2.11072
	ENSG00000094804	0.1707	0.3603	-2.11072
	ENSG00000072694	0.1707	0.3603	-2.11072
	ENSG00000163874	0.1707	0.3603	-2.11072
	ENSG00000171777	0.1707	0.3603	-2.11072
	ENSG00000114841	0.1707	0.3603	-2.11072
	ENSG00000075142	0.1707	0.3603	-2.11072
	ENSG00000175471	0.1707	0.3603	-2.11072
	ENSG00000107551	0.1707	0.3603	-2.11072
	ENSG00000188735	0.1707	0.3603	-2.11072
	ENSG00000114648	0.1707	0.3603	-2.11072
	ENSG00000125386	0.1707	0.3603	-2.11072
	ENSG00000161202	0.1707	0.3603	-2.11072
	ENSG00000145354	0.1707	0.3603	-2.11072
	ENSG00000133317	0.1707	0.3603	-2.11072
	ENSG00000125877	0.1707	0.3603	-2.11072
	ENSG00000164828	0.1707	0.3603	-2.11072
	ENSG00000164885	0.1707	0.3603	-2.11072
	ENSG00000105501	0.3414	0.7205	-2.11043
	ENSG00000130881	0.3414	0.7205	-2.11043
	ENSG00000156860	0.3414	0.7205	-2.11043
	ENSG00000169221	0.3414	0.7205	-2.11043
	ENSG00000087302	0.3414	0.7205	-2.11043
	ENSG00000119487	0.3414	0.7205	-2.11043
	ENSG00000108061	0.3414	0.7205	-2.11043
	ENSG00000177666	0.3414	0.7205	-2.11043
	ENSG00000099942	0.6259	1.31	-2.09299
	ENSG00000137310	0.4552	0.9498	-2.08656
	ENSG00000151694	0.4552	0.9498	-2.08656
	ENSG00000158711	0.4552	0.9498	-2.08656
	ENSG00000186350	0.7396	1.5393	-2.08126
	ENSG00000109920	0.2845	0.5895	-2.07206
	ENSG00000108219	0.569	1.179	-2.07206
	ENSG00000196730	0.2845	0.5895	-2.07206
	ENSG00000117751	0.2845	0.5895	-2.07206
	ENSG00000141506	0.2845	0.5895	-2.07206
	ENSG00000164687	0.2845	0.5895	-2.07206
	ENSG00000105254	0.2845	0.5895	-2.07206
	ENSG00000164933	0.2845	0.5895	-2.07206
	ENSG00000104859	0.2845	0.5895	-2.07206
	ENSG00000169403	0.569	1.179	-2.07206
	ENSG00000213658	0.2845	0.5895	-2.07206
	ENSG00000141994	0.2845	0.5895	-2.07206
	ENSG00000144231	0.2845	0.5895	-2.07206
	ENSG00000196865	0.2845	0.5895	-2.07206
	ENSG00000117676	0.9672	1.9978	-2.06555
	ENSG00000121064	0.6828	1.4083	-2.06254
	ENSG00000104853	0.3983	0.8188	-2.05574
	ENSG00000069345	0.3983	0.8188	-2.05574
	ENSG00000137812	0.3983	0.8188	-2.05574
	ENSG00000136816	0.3983	0.8188	-2.05574
	ENSG00000164548	0.3983	0.8188	-2.05574
	ENSG00000153560	0.5121	1.048	-2.04648
	ENSG00000198604	0.5121	1.048	-2.04648
	ENSG00000160908	0.1138	0.2293	-2.01494
	ENSG00000196937	0.1138	0.2293	-2.01494
	ENSG00000143158	0.1138	0.2293	-2.01494
	ENSG00000125863	0.1138	0.2293	-2.01494
	ENSG00000109929	0.1138	0.2293	-2.01494
	ENSG00000163635	0.1138	0.2293	-2.01494
	ENSG00000137500	0.1138	0.2293	-2.01494
	ENSG00000136243	0.1138	0.2293	-2.01494
	ENSG00000114021	0.1138	0.2293	-2.01494
	ENSG00000255112	0.1138	0.2293	-2.01494
	ENSG00000154814	0.1138	0.2293	-2.01494
	ENSG00000275066	0.1138	0.2293	-2.01494
	ENSG00000112855	0.1138	0.2293	-2.01494
	ENSG00000114742	0.1138	0.2293	-2.01494
	ENSG00000114209	0.1138	0.2293	-2.01494
	ENSG00000145088	0.1138	0.2293	-2.01494
	ENSG00000100979	0.1138	0.2293	-2.01494
	ENSG00000124766	0.1138	0.2293	-2.01494
	ENSG00000140265	0.1138	0.2293	-2.01494
	ENSG00000149262	0.1138	0.2293	-2.01494
	ENSG00000205670	0.1138	0.2293	-2.01494
	ENSG00000163541	0.1138	0.2293	-2.01494
	ENSG00000142444	0.1138	0.2293	-2.01494
	ENSG00000034677	0.1138	0.2293	-2.01494
	ENSG00000142751	0.1138	0.2293	-2.01494
	ENSG00000131779	0.1138	0.2293	-2.01494
	ENSG00000156017	0.1138	0.2293	-2.01494
	ENSG00000170017	0.1138	0.2293	-2.01494
	ENSG00000135999	0.1138	0.2293	-2.01494
	ENSG00000059377	0.1138	0.2293	-2.01494
	ENSG00000101452	0.1138	0.2293	-2.01494
	ENSG00000160570	0.1138	0.2293	-2.01494
	ENSG00000166595	0.1138	0.2293	-2.01494
	ENSG00000169105	0.1138	0.2293	-2.01494
	ENSG00000122687	0.1138	0.2293	-2.01494
	ENSG00000149218	0.1138	0.2293	-2.01494
	ENSG00000160050	0.1138	0.2293	-2.01494
	ENSG00000153015	0.1138	0.2293	-2.01494
	ENSG00000148343	0.1138	0.2293	-2.01494
	ENSG00000113532	0.1138	0.2293	-2.01494
	ENSG00000104324	0.1138	0.2293	-2.01494
	ENSG00000057019	0.1138	0.2293	-2.01494
	ENSG00000138678	0.1138	0.2293	-2.01494
	ENSG00000140396	0.1138	0.2293	-2.01494
	ENSG00000127586	0.1138	0.2293	-2.01494
	ENSG00000180891	0.1138	0.2293	-2.01494
	ENSG00000082213	0.1138	0.2293	-2.01494
	ENSG00000117305	0.1138	0.2293	-2.01494
	ENSG00000197982	0.1138	0.2293	-2.01494
	ENSG00000160058	0.1138	0.2293	-2.01494
	ENSG00000143952	0.1138	0.2293	-2.01494
	ENSG00000156531	0.1138	0.2293	-2.01494
	ENSG00000160688	0.1138	0.2293	-2.01494
	ENSG00000151014	0.1138	0.2293	-2.01494
	ENSG00000136521	0.1138	0.2293	-2.01494
	ENSG00000091651	0.1138	0.2293	-2.01494
	ENSG00000059122	0.1138	0.2293	-2.01494
	ENSG00000134243	0.1138	0.2293	-2.01494
	ENSG00000107130	0.1138	0.2293	-2.01494
	ENSG00000140650	0.1138	0.2293	-2.01494
	ENSG00000095015	0.1138	0.2293	-2.01494
	ENSG00000147853	0.1138	0.2293	-2.01494
	ENSG00000197275	0.1138	0.2293	-2.01494
	ENSG00000106799	1.7069	3.4389	-2.01471
	ENSG00000196235	0.3414	0.6878	-2.01465
	ENSG00000143420	0.3414	0.6878	-2.01465
	ENSG00000119812	0.3414	0.6878	-2.01465
	ENSG00000181555	0.569	1.1463	-2.01459
	ENSG00000011243	0.2276	0.4585	-2.0145
	ENSG00000166949	0.2276	0.4585	-2.0145
	ENSG00000136271	0.4552	0.917	-2.0145
	ENSG00000174837	0.2276	0.4585	-2.0145
	ENSG00000133169	0.2276	0.4585	-2.0145
	ENSG00000144711	0.2276	0.4585	-2.0145
	ENSG00000175895	0.2276	0.4585	-2.0145
	ENSG00000144791	0.2276	0.4585	-2.0145
	ENSG00000141753	0.2276	0.4585	-2.0145
	ENSG00000169299	0.2276	0.4585	-2.0145
	ENSG00000185619	0.2276	0.4585	-2.0145
	ENSG00000095303	0.2276	0.4585	-2.0145
	ENSG00000122547	0.2276	0.4585	-2.0145
	ENSG00000163743	0.2276	0.4585	-2.0145
	ENSG00000133065	0.2276	0.4585	-2.0145
	ENSG00000196588	0.2276	0.4585	-2.0145
	ENSG00000170340	0.2276	0.4585	-2.0145
	ENSG00000013374	0.2276	0.4585	-2.0145
	ENSG00000196182	0.2276	0.4585	-2.0145
	ENSG00000167671	0.2276	0.4585	-2.0145
	ENSG00000205302	0.2276	0.4585	-2.0145
	ENSG00000122965	0.4552	0.917	-2.0145
	ENSG00000160072	0.2276	0.4585	-2.0145
	ENSG00000113575	0.4552	0.917	-2.0145
	ENSG00000113811	0.2276	0.4585	-2.0145
	ENSG00000046651	0.2276	0.4585	-2.0145
	ENSG00000053900	0.2276	0.4585	-2.0145
	ENSG00000071073	0.2276	0.4585	-2.0145
	ENSG00000173418	0.2276	0.4585	-2.0145
	ENSG00000108592	0.4552	0.917	-2.0145

## Sheet: UP_MX_Fold>2
	Ensembl	RL5_MET	RL2_LPS	fold_change
	ENSG00000213203	0.9672	0.0328	29.4878
	ENSG00000169379	1.65	0.0655	25.1908			#NC = uncharacterized gene
	ENSG00000165322	0.7965	0.0328	24.2835
	ENSG00000146950	0.6259	0.0328	19.0823
	ENSG00000174371	0.5121	0.0328	15.6128
	ENSG00000157881	0.5121	0.0328	15.6128
	ENSG00000160584	0.5121	0.0328	15.6128
	ENSG00000203965	0.4552	0.0328	13.878
	ENSG00000134504	0.4552	0.0328	13.878
	ENSG00000165102	0.4552	0.0328	13.878
	ENSG00000172301	0.7965	0.0655	12.1603
	ENSG00000137145	0.7965	0.0655	12.1603
	ENSG00000149115	0.3983	0.0328	12.1433
	ENSG00000188677	0.3983	0.0328	12.1433
	ENSG00000164610	0.3983	0.0328	12.1433
	ENSG00000153046	0.7396	0.0655	11.2916
	ENSG00000205609	0.3414	0.0328	10.4085
	ENSG00000138764	0.3414	0.0328	10.4085
	ENSG00000110046	0.3414	0.0328	10.4085
	ENSG00000103174	0.3414	0.0328	10.4085
	ENSG00000147535	0.3414	0.0328	10.4085
	ENSG00000164323	0.3414	0.0328	10.4085
	ENSG00000116761	0.3414	0.0328	10.4085
	ENSG00000169972	0.3414	0.0328	10.4085
	ENSG00000124731	0.3414	0.0328	10.4085
	ENSG00000137764	0.3414	0.0328	10.4085
	ENSG00000181029	0.6259	0.0655	9.55573
	ENSG00000274012	0.569	0.0655	8.68702
	ENSG00000139793	0.569	0.0655	8.68702
	ENSG00000089041	0.569	0.0655	8.68702
	ENSG00000215193	0.569	0.0655	8.68702
	ENSG00000139182	0.2845	0.0328	8.67378
	ENSG00000173875	0.2845	0.0328	8.67378
	ENSG00000185418	0.2845	0.0328	8.67378
	ENSG00000120318	0.2845	0.0328	8.67378
	ENSG00000100505	0.2845	0.0328	8.67378
	ENSG00000175489	0.2845	0.0328	8.67378
	ENSG00000237424	0.2845	0.0328	8.67378
	ENSG00000130731	0.2845	0.0328	8.67378
	ENSG00000177614	0.2845	0.0328	8.67378
	ENSG00000136643	0.2845	0.0328	8.67378
	ENSG00000088682	0.2845	0.0328	8.67378
	ENSG00000278535	0.2845	0.0328	8.67378
	ENSG00000166169	0.2845	0.0328	8.67378
	ENSG00000013523	0.2845	0.0328	8.67378
	ENSG00000132406	0.2845	0.0328	8.67378
	ENSG00000169981	0.2845	0.0328	8.67378
	ENSG00000066294	0.2845	0.0328	8.67378
	ENSG00000131089	0.2845	0.0328	8.67378
	ENSG00000251022	0.2845	0.0328	8.67378
	ENSG00000110002	0.2845	0.0328	8.67378
	ENSG00000162642	0.2845	0.0328	8.67378
	ENSG00000196236	0.2845	0.0328	8.67378
	ENSG00000255529	0.2845	0.0328	8.67378
	ENSG00000124459	0.2845	0.0328	8.67378
	ENSG00000174799	0.7965	0.0983	8.10275
	ENSG00000175938	0.5121	0.0655	7.81832
	ENSG00000156869	0.5121	0.0655	7.81832
	ENSG00000005486	0.5121	0.0655	7.81832
	ENSG00000115446	0.5121	0.0655	7.81832
	ENSG00000068354	0.5121	0.0655	7.81832
	ENSG00000105619	0.5121	0.0655	7.81832
	ENSG00000095951	0.5121	0.0655	7.81832
	ENSG00000171960	0.5121	0.0655	7.81832
	ENSG00000130766	1.5362	0.1965	7.81781
	ENSG00000019995	0.7396	0.0983	7.52391
	ENSG00000071889	0.4552	0.0655	6.94962
	ENSG00000174938	0.4552	0.0655	6.94962
	ENSG00000137700	0.4552	0.0655	6.94962
	ENSG00000203710	0.4552	0.0655	6.94962
	ENSG00000112983	0.4552	0.0655	6.94962
	ENSG00000050426	0.4552	0.0655	6.94962
	ENSG00000160221	0.4552	0.0655	6.94962
	ENSG00000182224	0.4552	0.0655	6.94962
	ENSG00000175087	0.4552	0.0655	6.94962
	ENSG00000213516	1.1379	0.1638	6.94689
	ENSG00000164332	0.6828	0.0983	6.94608
	ENSG00000114739	0.6828	0.0983	6.94608
	ENSG00000203950	0.2276	0.0328	6.93902
	ENSG00000245910	0.2276	0.0328	6.93902
	ENSG00000148459	0.2276	0.0328	6.93902
	ENSG00000069702	0.2276	0.0328	6.93902
	ENSG00000105321	0.2276	0.0328	6.93902
	ENSG00000183049	0.2276	0.0328	6.93902
	ENSG00000141570	0.2276	0.0328	6.93902
	ENSG00000122643	0.2276	0.0328	6.93902
	ENSG00000249471	0.2276	0.0328	6.93902
	ENSG00000092036	0.2276	0.0328	6.93902
	ENSG00000126070	0.2276	0.0328	6.93902
	ENSG00000126106	0.2276	0.0328	6.93902
	ENSG00000156050	0.2276	0.0328	6.93902
	ENSG00000137040	0.2276	0.0328	6.93902
	ENSG00000151876	0.2276	0.0328	6.93902
	ENSG00000154451	0.2276	0.0328	6.93902
	ENSG00000112699	0.2276	0.0328	6.93902
	ENSG00000015532	0.2276	0.0328	6.93902
	ENSG00000172159	0.2276	0.0328	6.93902
	ENSG00000145348	0.2276	0.0328	6.93902
	ENSG00000270276	0.2276	0.0328	6.93902
	ENSG00000185485	0.2276	0.0328	6.93902
	ENSG00000148737	0.2276	0.0328	6.93902
	ENSG00000174456	0.2276	0.0328	6.93902
	ENSG00000182534	0.2276	0.0328	6.93902
	ENSG00000142459	0.2276	0.0328	6.93902
	ENSG00000118495	0.2276	0.0328	6.93902
	ENSG00000133315	0.2276	0.0328	6.93902
	ENSG00000166140	0.2276	0.0328	6.93902
	ENSG00000204839	0.2276	0.0328	6.93902
	ENSG00000135424	0.2276	0.0328	6.93902
	ENSG00000007392	0.2276	0.0328	6.93902
	ENSG00000047365	0.2276	0.0328	6.93902
	ENSG00000149243	0.2276	0.0328	6.93902
	ENSG00000167967	0.2276	0.0328	6.93902
	ENSG00000242110	0.2276	0.0328	6.93902
	ENSG00000142546	0.2276	0.0328	6.93902
	ENSG00000171823	0.2276	0.0328	6.93902
	ENSG00000117016	0.2276	0.0328	6.93902
	ENSG00000136710	0.2276	0.0328	6.93902
	ENSG00000173273	1.2517	0.1965	6.36997
	ENSG00000213339	0.6259	0.0983	6.36724
	ENSG00000142453	1.0241	0.1638	6.25214
	ENSG00000138459	0.3983	0.0655	6.08092
	ENSG00000165832	0.3983	0.0655	6.08092
	ENSG00000149499	0.3983	0.0655	6.08092
	ENSG00000164611	0.3983	0.0655	6.08092
	ENSG00000070718	0.3983	0.0655	6.08092
	ENSG00000186638	0.3983	0.0655	6.08092
	ENSG00000164284	0.3983	0.0655	6.08092
	ENSG00000077157	0.3983	0.0655	6.08092
	ENSG00000198839	0.3983	0.0655	6.08092
	ENSG00000151353	0.3983	0.0655	6.08092
	ENSG00000100347	0.3983	0.0655	6.08092
	ENSG00000165030	0.7965	0.131	6.08015
	ENSG00000170633	0.7965	0.131	6.08015
	ENSG00000261221	0.569	0.0983	5.7884
	ENSG00000106692	0.569	0.0983	5.7884
	ENSG00000073849	0.569	0.0983	5.7884
	ENSG00000102804	0.569	0.0983	5.7884
	ENSG00000138663	0.569	0.0983	5.7884
	ENSG00000147852	0.7396	0.131	5.6458
	ENSG00000137171	0.7396	0.131	5.6458
	ENSG00000137210	0.7396	0.131	5.6458
	ENSG00000151553	0.3414	0.0655	5.21221
	ENSG00000160392	0.3414	0.0655	5.21221
	ENSG00000244026	0.3414	0.0655	5.21221
	ENSG00000141956	0.3414	0.0655	5.21221
	ENSG00000102805	0.3414	0.0655	5.21221
	ENSG00000166912	0.3414	0.0655	5.21221
	ENSG00000160404	0.3414	0.0655	5.21221
	ENSG00000166199	0.3414	0.0655	5.21221
	ENSG00000166123	0.3414	0.0655	5.21221
	ENSG00000106245	0.3414	0.0655	5.21221
	ENSG00000146872	0.6828	0.131	5.21221
	ENSG00000223501	0.3414	0.0655	5.21221
	ENSG00000066827	0.3414	0.0655	5.21221
	ENSG00000137513	0.3414	0.0655	5.21221
	ENSG00000149474	0.3414	0.0655	5.21221
	ENSG00000198860	1.0241	0.1965	5.2117
	ENSG00000119596	1.0241	0.1965	5.2117
	ENSG00000011376	1.0241	0.1965	5.2117
	ENSG00000179526	1.0241	0.1965	5.2117
	ENSG00000011295	0.8534	0.1638	5.21001
	ENSG00000111231	0.8534	0.1638	5.21001
	ENSG00000169446	0.5121	0.0983	5.20956
	ENSG00000145592	0.5121	0.0983	5.20956
	ENSG00000100568	0.5121	0.0983	5.20956
	ENSG00000152455	0.5121	0.0983	5.20956
	ENSG00000166347	0.1707	0.0328	5.20427
	ENSG00000103199	0.1707	0.0328	5.20427
	ENSG00000153048	0.1707	0.0328	5.20427
	ENSG00000175344	0.1707	0.0328	5.20427
	ENSG00000196670	0.1707	0.0328	5.20427
	ENSG00000141384	0.1707	0.0328	5.20427
	ENSG00000182141	0.1707	0.0328	5.20427
	ENSG00000117411	0.1707	0.0328	5.20427
	ENSG00000167384	0.1707	0.0328	5.20427
	ENSG00000027001	0.1707	0.0328	5.20427
	ENSG00000171703	0.1707	0.0328	5.20427
	ENSG00000161682	0.1707	0.0328	5.20427
	ENSG00000167700	0.1707	0.0328	5.20427
	ENSG00000119681	0.1707	0.0328	5.20427
	ENSG00000275835	0.1707	0.0328	5.20427
	ENSG00000125945	0.1707	0.0328	5.20427
	ENSG00000132004	0.1707	0.0328	5.20427
	ENSG00000184154	0.1707	0.0328	5.20427
	ENSG00000104218	0.1707	0.0328	5.20427
	ENSG00000144395	0.1707	0.0328	5.20427
	ENSG00000126458	0.1707	0.0328	5.20427
	ENSG00000163877	0.1707	0.0328	5.20427
	ENSG00000137522	0.1707	0.0328	5.20427
	ENSG00000188185	0.1707	0.0328	5.20427
	ENSG00000100485	0.1707	0.0328	5.20427
	#NC	0.1707	0.0328	5.20427
	ENSG00000138303	0.1707	0.0328	5.20427
	ENSG00000164258	0.1707	0.0328	5.20427
	ENSG00000166750	0.1707	0.0328	5.20427
	ENSG00000157657	0.1707	0.0328	5.20427
	ENSG00000167508	0.1707	0.0328	5.20427
	ENSG00000145388	0.1707	0.0328	5.20427
	ENSG00000173137	0.1707	0.0328	5.20427
	ENSG00000160716	0.1707	0.0328	5.20427
	ENSG00000166471	0.1707	0.0328	5.20427
	ENSG00000175322	0.1707	0.0328	5.20427
	ENSG00000172262	0.1707	0.0328	5.20427
	ENSG00000105327	0.1707	0.0328	5.20427
	ENSG00000171723	0.1707	0.0328	5.20427
	ENSG00000069493	0.1707	0.0328	5.20427
	ENSG00000165915	0.1707	0.0328	5.20427
	ENSG00000172366	0.1707	0.0328	5.20427
	ENSG00000228594	0.1707	0.0328	5.20427
	ENSG00000168701	0.1707	0.0328	5.20427
	ENSG00000147614	0.1707	0.0328	5.20427
	ENSG00000198093	0.1707	0.0328	5.20427
	ENSG00000203875	0.1707	0.0328	5.20427
	ENSG00000274267	0.1707	0.0328	5.20427
	ENSG00000186407	0.1707	0.0328	5.20427
	ENSG00000136490	0.1707	0.0328	5.20427
	ENSG00000214357	0.1707	0.0328	5.20427
	ENSG00000170631	0.1707	0.0328	5.20427
	ENSG00000127533	0.1707	0.0328	5.20427
	ENSG00000104691	0.1707	0.0328	5.20427
	ENSG00000105738	0.1707	0.0328	5.20427
	ENSG00000103241	0.1707	0.0328	5.20427
	ENSG00000167112	0.1707	0.0328	5.20427
	ENSG00000174007	0.1707	0.0328	5.20427
	ENSG00000148356	0.1707	0.0328	5.20427
	ENSG00000163006	0.1707	0.0328	5.20427
	ENSG00000184281	0.1707	0.0328	5.20427
	ENSG00000196678	0.1707	0.0328	5.20427
	ENSG00000196876	0.1707	0.0328	5.20427
	ENSG00000124802	0.1707	0.0328	5.20427
	ENSG00000137288	0.1707	0.0328	5.20427
	ENSG00000174370	0.1707	0.0328	5.20427
	ENSG00000166188	0.1707	0.0328	5.20427
	ENSG00000117569	0.1707	0.0328	5.20427
	ENSG00000123124	0.1707	0.0328	5.20427
	ENSG00000119929	0.1707	0.0328	5.20427
	ENSG00000141971	0.1707	0.0328	5.20427
	ENSG00000180953	0.1707	0.0328	5.20427
	ENSG00000205885	0.1707	0.0328	5.20427
	ENSG00000168803	0.1707	0.0328	5.20427
	ENSG00000236104	0.1707	0.0328	5.20427
	ENSG00000197483	0.1707	0.0328	5.20427
	ENSG00000169087	0.1707	0.0328	5.20427
	ENSG00000114416	1.3086	0.262	4.99466
	ENSG00000101255	2.4465	0.4913	4.97965
	ENSG00000173145	1.1379	0.2293	4.96249
	ENSG00000107164	0.6259	0.131	4.77786
	ENSG00000170043	0.6259	0.131	4.77786
	ENSG00000135604	0.9103	0.1965	4.63257
	ENSG00000197601	0.9103	0.1965	4.63257
	ENSG00000173226	0.4552	0.0983	4.63072
	ENSG00000183506	0.4552	0.0983	4.63072
	ENSG00000133247	0.4552	0.0983	4.63072
	ENSG00000110074	0.4552	0.0983	4.63072
	ENSG00000090989	0.4552	0.0983	4.63072
	ENSG00000083937	0.4552	0.0983	4.63072
	ENSG00000203880	0.4552	0.0983	4.63072
	ENSG00000182196	0.4552	0.0983	4.63072
	ENSG00000100055	0.7396	0.1638	4.51526
	ENSG00000088826	1.0241	0.2293	4.4662
	ENSG00000100106	0.2845	0.0655	4.34351
	ENSG00000171606	0.2845	0.0655	4.34351
	ENSG00000155876	0.2845	0.0655	4.34351
	ENSG00000140545	0.2845	0.0655	4.34351
	ENSG00000138785	0.2845	0.0655	4.34351
	ENSG00000262664	0.2845	0.0655	4.34351
	ENSG00000148339	0.2845	0.0655	4.34351
	ENSG00000168944	0.2845	0.0655	4.34351
	ENSG00000196116	0.2845	0.0655	4.34351
	ENSG00000108523	0.2845	0.0655	4.34351
	ENSG00000167207	0.2845	0.0655	4.34351
	ENSG00000102763	0.2845	0.0655	4.34351
	ENSG00000141504	0.2845	0.0655	4.34351
	ENSG00000165046	0.2845	0.0655	4.34351
	ENSG00000126264	0.2845	0.0655	4.34351
	ENSG00000147789	0.2845	0.0655	4.34351
	ENSG00000186104	0.2845	0.0655	4.34351
	ENSG00000100359	0.2845	0.0655	4.34351
	ENSG00000214176	0.2845	0.0655	4.34351
	ENSG00000172765	0.2845	0.0655	4.34351
	ENSG00000170836	0.2845	0.0655	4.34351
	ENSG00000175197	0.2845	0.0655	4.34351
	ENSG00000107281	0.2845	0.0655	4.34351
	ENSG00000010295	0.2845	0.0655	4.34351
	ENSG00000164509	0.2845	0.0655	4.34351
	ENSG00000164576	0.2845	0.0655	4.34351
	ENSG00000215712	0.2845	0.0655	4.34351
	ENSG00000088038	0.569	0.131	4.34351
	ENSG00000121775	0.2845	0.0655	4.34351
	ENSG00000171150	0.2845	0.0655	4.34351
	ENSG00000175711	0.2845	0.0655	4.34351
	ENSG00000110660	0.2845	0.0655	4.34351
	ENSG00000111203	0.2845	0.0655	4.34351
	ENSG00000054282	0.2845	0.0655	4.34351
	ENSG00000132522	0.2845	0.0655	4.34351
	ENSG00000137714	0.2845	0.0655	4.34351
	ENSG00000114346	0.569	0.131	4.34351
	ENSG00000125846	0.2845	0.0655	4.34351
	ENSG00000187840	0.569	0.131	4.34351
	ENSG00000223508	0.2845	0.0655	4.34351
	ENSG00000167182	0.2845	0.0655	4.34351
	ENSG00000254505	0.2845	0.0655	4.34351
	ENSG00000135002	0.2845	0.0655	4.34351
	ENSG00000103356	0.569	0.131	4.34351
	ENSG00000138756	1.4224	0.3275	4.34321
	ENSG00000031698	0.8534	0.1965	4.343
	ENSG00000047056	0.8534	0.1965	4.343
	ENSG00000104055	0.8534	0.1965	4.343
	ENSG00000101189	0.8534	0.1965	4.343
	ENSG00000104728	1.2517	0.2948	4.24593
	ENSG00000021776	2.2189	0.524	4.23454
	ENSG00000121486	0.6828	0.1638	4.1685
	ENSG00000146574	0.6828	0.1638	4.1685
	ENSG00000134717	0.6828	0.1638	4.1685
	ENSG00000266028	1.081	0.262	4.12595
	ENSG00000105443	1.081	0.262	4.12595
	ENSG00000174579	1.8776	0.4585	4.09509
	ENSG00000136231	2.2758	0.5568	4.08728
	ENSG00000103404	0.7965	0.1965	4.05344
	ENSG00000197323	0.7965	0.1965	4.05344
	ENSG00000125534	0.7965	0.1965	4.05344
	ENSG00000151502	0.7965	0.1965	4.05344
	ENSG00000120913	0.3983	0.0983	4.05188
	ENSG00000065615	0.3983	0.0983	4.05188
	ENSG00000198455	0.3983	0.0983	4.05188
	ENSG00000071189	0.3983	0.0983	4.05188
	ENSG00000197976	0.3983	0.0983	4.05188
	ENSG00000142327	0.3983	0.0983	4.05188
	ENSG00000123737	0.3983	0.0983	4.05188
	ENSG00000186088	0.3983	0.0983	4.05188
	ENSG00000058091	0.3983	0.0983	4.05188
	#NC	0.3983	0.0983	4.05188
	ENSG00000163249	0.3983	0.0983	4.05188
	ENSG00000145016	0.5121	0.131	3.90916
	ENSG00000116922	0.5121	0.131	3.90916
	ENSG00000112592	0.5121	0.131	3.90916
	ENSG00000165389	0.5121	0.131	3.90916
	ENSG00000092330	0.5121	0.131	3.90916
	ENSG00000107874	0.5121	0.131	3.90916
	ENSG00000095321	0.5121	0.131	3.90916
	ENSG00000116138	0.5121	0.131	3.90916
	ENSG00000140983	0.5121	0.131	3.90916
	ENSG00000100139	0.5121	0.131	3.90916
	ENSG00000104915	0.5121	0.131	3.90916
	ENSG00000156853	0.5121	0.131	3.90916
	ENSG00000003756	1.1379	0.2948	3.85991
	ENSG00000116670	1.1379	0.2948	3.85991
	ENSG00000100368	1.2517	0.3275	3.82198
	ENSG00000123104	0.6259	0.1638	3.82112
	ENSG00000225614	0.6259	0.1638	3.82112
	ENSG00000106344	0.6259	0.1638	3.82112
	ENSG00000011451	0.6259	0.1638	3.82112
	ENSG00000175970	0.6259	0.1638	3.82112
	ENSG00000140941	0.6259	0.1638	3.82112
	ENSG00000114127	0.6259	0.1638	3.82112
	ENSG00000175416	0.6259	0.1638	3.82112
	ENSG00000186591	1.4793	0.393	3.76412
	ENSG00000140534	0.7396	0.1965	3.76387
	ENSG00000133961	0.7396	0.1965	3.76387
	ENSG00000004864	1.3086	0.3603	3.63197
	ENSG00000073578	2.5603	0.7205	3.5535
	ENSG00000129480	0.2276	0.0655	3.47481
	ENSG00000182552	0.2276	0.0655	3.47481
	ENSG00000204673	0.2276	0.0655	3.47481
	ENSG00000132823	0.2276	0.0655	3.47481
	ENSG00000253626	0.2276	0.0655	3.47481
	ENSG00000124596	0.2276	0.0655	3.47481
	ENSG00000115548	0.2276	0.0655	3.47481
	ENSG00000165548	0.2276	0.0655	3.47481
	ENSG00000167930	0.4552	0.131	3.47481
	ENSG00000108669	0.2276	0.0655	3.47481
	ENSG00000146963	0.4552	0.131	3.47481
	ENSG00000069482	0.2276	0.0655	3.47481
	ENSG00000163389	0.2276	0.0655	3.47481
	ENSG00000213654	0.4552	0.131	3.47481
	ENSG00000110200	0.2276	0.0655	3.47481
	ENSG00000129317	0.2276	0.0655	3.47481
	ENSG00000139289	0.2276	0.0655	3.47481
	ENSG00000138744	0.4552	0.131	3.47481
	ENSG00000077458	0.4552	0.131	3.47481
	ENSG00000168528	0.2276	0.0655	3.47481
	ENSG00000088387	0.2276	0.0655	3.47481
	ENSG00000130299	0.2276	0.0655	3.47481
	ENSG00000139370	0.2276	0.0655	3.47481
	ENSG00000125733	0.2276	0.0655	3.47481
	ENSG00000236859	0.2276	0.0655	3.47481
	ENSG00000078699	0.4552	0.131	3.47481
	ENSG00000280962	0.2276	0.0655	3.47481
	ENSG00000157693	0.2276	0.0655	3.47481
	ENSG00000198060	0.4552	0.131	3.47481
	ENSG00000148634	0.2276	0.0655	3.47481
	ENSG00000258186	0.2276	0.0655	3.47481
	ENSG00000263513	0.2276	0.0655	3.47481
	ENSG00000165169	0.4552	0.131	3.47481
	ENSG00000130717	0.2276	0.0655	3.47481
	ENSG00000214026	0.2276	0.0655	3.47481
	ENSG00000185088	0.2276	0.0655	3.47481
	ENSG00000132964	0.2276	0.0655	3.47481
	ENSG00000168256	0.4552	0.131	3.47481
	ENSG00000264522	0.2276	0.0655	3.47481
	ENSG00000132600	0.2276	0.0655	3.47481
	ENSG00000134283	0.4552	0.131	3.47481
	ENSG00000153071	0.2276	0.0655	3.47481
	ENSG00000186687	0.2276	0.0655	3.47481
	ENSG00000167625	0.4552	0.131	3.47481
	ENSG00000160972	0.2276	0.0655	3.47481
	ENSG00000124380	0.2276	0.0655	3.47481
	ENSG00000215012	0.2276	0.0655	3.47481
	ENSG00000196453	0.2276	0.0655	3.47481
	ENSG00000135108	0.2276	0.0655	3.47481
	ENSG00000132434	0.2276	0.0655	3.47481
	ENSG00000169696	0.2276	0.0655	3.47481
	ENSG00000225663	0.2276	0.0655	3.47481
	ENSG00000134830	0.2276	0.0655	3.47481
	ENSG00000173264	0.2276	0.0655	3.47481
	ENSG00000100147	0.2276	0.0655	3.47481
	ENSG00000134748	1.1379	0.3275	3.4745
	ENSG00000125869	0.9103	0.262	3.47443
	ENSG00000101337	0.9103	0.262	3.47443
	ENSG00000101307	0.569	0.1638	3.47375
	ENSG00000163346	0.569	0.1638	3.47375
	ENSG00000107371	0.569	0.1638	3.47375
	ENSG00000114861	0.569	0.1638	3.47375
	ENSG00000156535	0.569	0.1638	3.47375
	ENSG00000164713	0.569	0.1638	3.47375
	ENSG00000204634	0.569	0.1638	3.47375
	ENSG00000148337	0.7965	0.2293	3.47362
	ENSG00000198589	0.3414	0.0983	3.47304
	ENSG00000183172	0.3414	0.0983	3.47304
	ENSG00000123992	0.3414	0.0983	3.47304
	ENSG00000103544	0.3414	0.0983	3.47304
	ENSG00000034053	0.3414	0.0983	3.47304
	ENSG00000156162	0.3414	0.0983	3.47304
	ENSG00000178177	0.3414	0.0983	3.47304
	ENSG00000006459	0.3414	0.0983	3.47304
	ENSG00000196663	0.3414	0.0983	3.47304
	ENSG00000124575	0.3414	0.0983	3.47304
	ENSG00000182621	0.3414	0.0983	3.47304
	ENSG00000152904	0.3414	0.0983	3.47304
	ENSG00000158863	0.3414	0.0983	3.47304
	ENSG00000254093	0.3414	0.0983	3.47304
	ENSG00000162520	0.3414	0.0983	3.47304
	ENSG00000183864	0.3414	0.0983	3.47304
	ENSG00000134508	0.3414	0.0983	3.47304
	ENSG00000083812	0.3414	0.0983	3.47304
	ENSG00000119711	0.3414	0.0983	3.47304
	ENSG00000197562	0.3414	0.0983	3.47304
	ENSG00000111540	0.3414	0.0983	3.47304
	ENSG00000108468	0.3414	0.0983	3.47304
	ENSG00000122741	0.3414	0.0983	3.47304
	ENSG00000115137	0.3414	0.0983	3.47304
	ENSG00000136631	0.3414	0.0983	3.47304
	ENSG00000125434	0.3414	0.0983	3.47304
	ENSG00000178074	0.3414	0.0983	3.47304
	ENSG00000145545	0.3414	0.0983	3.47304
	ENSG00000076053	0.3414	0.0983	3.47304
	ENSG00000162772	0.1138	0.0328	3.46951
	ENSG00000107175	0.1138	0.0328	3.46951
	ENSG00000143498	0.1138	0.0328	3.46951
	ENSG00000188295	0.1138	0.0328	3.46951
	ENSG00000196810	0.1138	0.0328	3.46951
	ENSG00000166147	0.1138	0.0328	3.46951
	ENSG00000130477	0.1138	0.0328	3.46951
	ENSG00000187116	0.1138	0.0328	3.46951
	ENSG00000237943	0.1138	0.0328	3.46951
	ENSG00000151967	0.1138	0.0328	3.46951
	ENSG00000257122	0.1138	0.0328	3.46951
	ENSG00000185340	0.1138	0.0328	3.46951
	ENSG00000105516	0.1138	0.0328	3.46951
	ENSG00000000457	0.1138	0.0328	3.46951
	ENSG00000259305	0.1138	0.0328	3.46951
	ENSG00000119599	0.1138	0.0328	3.46951
	ENSG00000142544	0.1138	0.0328	3.46951
	ENSG00000139410	0.1138	0.0328	3.46951
	ENSG00000176531	0.1138	0.0328	3.46951
	ENSG00000139117	0.1138	0.0328	3.46951
	ENSG00000261373	0.1138	0.0328	3.46951
	ENSG00000188690	0.1138	0.0328	3.46951
	ENSG00000005059	0.1138	0.0328	3.46951
	ENSG00000151065	0.1138	0.0328	3.46951
	ENSG00000010219	0.1138	0.0328	3.46951
	ENSG00000145916	0.1138	0.0328	3.46951
	ENSG00000134627	0.1138	0.0328	3.46951
	ENSG00000101132	0.1138	0.0328	3.46951
	ENSG00000224186	0.1138	0.0328	3.46951
	ENSG00000049167	0.1138	0.0328	3.46951
	ENSG00000162066	0.1138	0.0328	3.46951
	ENSG00000181027	0.1138	0.0328	3.46951
	ENSG00000125449	0.1138	0.0328	3.46951
	ENSG00000132535	0.1138	0.0328	3.46951
	ENSG00000103550	0.1138	0.0328	3.46951
	ENSG00000237190	0.1138	0.0328	3.46951
	ENSG00000254685	0.1138	0.0328	3.46951
	ENSG00000125319	0.1138	0.0328	3.46951
	ENSG00000123353	0.1138	0.0328	3.46951
	ENSG00000104361	0.1138	0.0328	3.46951
	ENSG00000107719	0.1138	0.0328	3.46951
	ENSG00000173588	0.1138	0.0328	3.46951
	ENSG00000164077	0.1138	0.0328	3.46951
	ENSG00000162300	0.1138	0.0328	3.46951
	ENSG00000133103	0.1138	0.0328	3.46951
	ENSG00000134668	0.1138	0.0328	3.46951
	ENSG00000089335	0.1138	0.0328	3.46951
	ENSG00000184209	0.1138	0.0328	3.46951
	ENSG00000168306	0.1138	0.0328	3.46951
	ENSG00000187098	0.1138	0.0328	3.46951
	ENSG00000166002	0.1138	0.0328	3.46951
	ENSG00000131495	0.1138	0.0328	3.46951
	ENSG00000119138	0.1138	0.0328	3.46951
	ENSG00000121964	0.1138	0.0328	3.46951
	ENSG00000162994	0.1138	0.0328	3.46951
	ENSG00000237765	0.1138	0.0328	3.46951
	ENSG00000171928	0.1138	0.0328	3.46951
	ENSG00000054219	0.1138	0.0328	3.46951
	ENSG00000095370	0.1138	0.0328	3.46951
	ENSG00000067221	0.1138	0.0328	3.46951
	ENSG00000005189	0.1138	0.0328	3.46951
	ENSG00000158006	0.1138	0.0328	3.46951
	ENSG00000270170	0.1138	0.0328	3.46951
	ENSG00000061337	0.1138	0.0328	3.46951
	ENSG00000107223	0.1138	0.0328	3.46951
	ENSG00000075618	0.1138	0.0328	3.46951
	ENSG00000114544	0.1138	0.0328	3.46951
	ENSG00000143801	0.1138	0.0328	3.46951
	ENSG00000205755	0.1138	0.0328	3.46951
	ENSG00000186470	0.1138	0.0328	3.46951
	ENSG00000167136	0.1138	0.0328	3.46951
	ENSG00000144724	0.1138	0.0328	3.46951
	ENSG00000090104	0.1138	0.0328	3.46951
	ENSG00000113638	0.1138	0.0328	3.46951
	ENSG00000166548	0.1138	0.0328	3.46951
	ENSG00000125703	0.1138	0.0328	3.46951
	ENSG00000180694	0.1138	0.0328	3.46951
	ENSG00000005884	0.1138	0.0328	3.46951
	#NC	0.1138	0.0328	3.46951
	ENSG00000241015	0.1138	0.0328	3.46951
	ENSG00000040199	0.1138	0.0328	3.46951
	ENSG00000243279	0.1138	0.0328	3.46951
	ENSG00000182134	0.1138	0.0328	3.46951
	ENSG00000109220	0.1138	0.0328	3.46951
	ENSG00000167380	0.1138	0.0328	3.46951
	ENSG00000131351	0.1138	0.0328	3.46951
	ENSG00000151470	0.1138	0.0328	3.46951
	ENSG00000172977	0.1138	0.0328	3.46951
	ENSG00000026652	0.1138	0.0328	3.46951
	ENSG00000196584	0.1138	0.0328	3.46951
	ENSG00000162600	0.1138	0.0328	3.46951
	ENSG00000138030	0.1138	0.0328	3.46951
	ENSG00000166435	0.1138	0.0328	3.46951
	ENSG00000056586	0.1138	0.0328	3.46951
	ENSG00000135093	0.1138	0.0328	3.46951
	ENSG00000257267	0.1138	0.0328	3.46951
	ENSG00000163818	0.1138	0.0328	3.46951
	ENSG00000148690	0.1138	0.0328	3.46951
	ENSG00000165819	0.1138	0.0328	3.46951
	ENSG00000196544	0.1138	0.0328	3.46951
	ENSG00000215883	0.1138	0.0328	3.46951
	ENSG00000099864	0.1138	0.0328	3.46951
	ENSG00000104983	0.1138	0.0328	3.46951
	ENSG00000115486	0.1138	0.0328	3.46951
	ENSG00000234617	0.1138	0.0328	3.46951
	ENSG00000165359	0.1138	0.0328	3.46951
	ENSG00000161217	0.1138	0.0328	3.46951
	ENSG00000228300	0.1138	0.0328	3.46951
	ENSG00000160813	0.1138	0.0328	3.46951
	#NC	0.1138	0.0328	3.46951
	ENSG00000040531	0.1138	0.0328	3.46951
	ENSG00000197114	0.1138	0.0328	3.46951
	ENSG00000157873	0.1138	0.0328	3.46951
	ENSG00000171428	0.1138	0.0328	3.46951
	ENSG00000164485	0.1138	0.0328	3.46951
	ENSG00000173801	0.1138	0.0328	3.46951
	ENSG00000088305	0.1138	0.0328	3.46951
	ENSG00000177051	0.1138	0.0328	3.46951
	ENSG00000165516	0.1138	0.0328	3.46951
	ENSG00000089682	0.1138	0.0328	3.46951
	ENSG00000160191	0.1138	0.0328	3.46951
	ENSG00000188522	0.1138	0.0328	3.46951
	ENSG00000143479	0.1138	0.0328	3.46951
	ENSG00000025156	0.1138	0.0328	3.46951
	ENSG00000196092	0.1138	0.0328	3.46951
	ENSG00000133250	0.1138	0.0328	3.46951
	ENSG00000125744	0.1138	0.0328	3.46951
	ENSG00000220008	0.1138	0.0328	3.46951
	ENSG00000182150	0.1138	0.0328	3.46951
	ENSG00000198863	0.1138	0.0328	3.46951
	ENSG00000206557	0.1138	0.0328	3.46951
	ENSG00000151651	0.1138	0.0328	3.46951
	ENSG00000198417	0.1138	0.0328	3.46951
	ENSG00000089177	0.1138	0.0328	3.46951
	ENSG00000170190	0.1138	0.0328	3.46951
	ENSG00000178397	0.1138	0.0328	3.46951
	ENSG00000285410	0.1138	0.0328	3.46951
	ENSG00000184381	0.1138	0.0328	3.46951
	ENSG00000153391	0.1138	0.0328	3.46951
	ENSG00000106701	0.1138	0.0328	3.46951
	ENSG00000260238	0.1138	0.0328	3.46951
	ENSG00000196747	0.1138	0.0328	3.46951
	ENSG00000126814	0.1138	0.0328	3.46951
	ENSG00000140463	0.1138	0.0328	3.46951
	ENSG00000157869	0.1138	0.0328	3.46951
	ENSG00000242338	0.1138	0.0328	3.46951
	ENSG00000134955	0.1138	0.0328	3.46951
	ENSG00000106560	0.1138	0.0328	3.46951
	ENSG00000197555	0.1138	0.0328	3.46951
	ENSG00000196664	0.1138	0.0328	3.46951
	ENSG00000148335	0.1138	0.0328	3.46951
	ENSG00000106524	0.1138	0.0328	3.46951
	ENSG00000145781	0.1138	0.0328	3.46951
	ENSG00000172992	0.1138	0.0328	3.46951
	ENSG00000256618	0.1138	0.0328	3.46951
	ENSG00000173960	0.1138	0.0328	3.46951
	ENSG00000177058	0.1138	0.0328	3.46951
	ENSG00000149016	0.1138	0.0328	3.46951
	ENSG00000175548	0.1138	0.0328	3.46951
	ENSG00000155636	0.1138	0.0328	3.46951
	ENSG00000132950	0.1138	0.0328	3.46951
	ENSG00000204611	0.1138	0.0328	3.46951
	ENSG00000161542	0.1138	0.0328	3.46951
	ENSG00000136052	0.1138	0.0328	3.46951
	ENSG00000186907	0.1138	0.0328	3.46951
	ENSG00000118096	0.1138	0.0328	3.46951
	ENSG00000141741	0.1138	0.0328	3.46951
	ENSG00000175395	0.1138	0.0328	3.46951
	ENSG00000157227	0.1138	0.0328	3.46951
	ENSG00000124151	1.7638	0.524	3.36603
	ENSG00000135069	1.1948	0.3603	3.31613
	ENSG00000156482	4.6655	1.4083	3.31286
	ENSG00000162231	1.081	0.3275	3.30076
	ENSG00000155252	0.9672	0.2948	3.28087
	ENSG00000166326	1.7069	0.524	3.25744
	ENSG00000102390	0.8534	0.262	3.25725
	ENSG00000160691	0.8534	0.262	3.25725
	ENSG00000173153	1.5931	0.4913	3.24262
	ENSG00000142599	1.5931	0.4913	3.24262
	ENSG00000197943	0.7396	0.2293	3.22547
	ENSG00000204516	0.7396	0.2293	3.22547
	ENSG00000133393	0.7396	0.2293	3.22547
	ENSG00000198356	0.7396	0.2293	3.22547
	ENSG00000165288	0.7396	0.2293	3.22547
	ENSG00000204859	0.6259	0.1965	3.18524
	ENSG00000104980	0.6259	0.1965	3.18524
	ENSG00000135596	0.6259	0.1965	3.18524
	ENSG00000162775	0.5121	0.1638	3.12637
	ENSG00000134758	0.5121	0.1638	3.12637
	ENSG00000064995	0.5121	0.1638	3.12637
	ENSG00000151498	0.5121	0.1638	3.12637
	ENSG00000065491	0.5121	0.1638	3.12637
	ENSG00000145214	0.5121	0.1638	3.12637
	ENSG00000141552	0.5121	0.1638	3.12637
	ENSG00000147118	0.5121	0.1638	3.12637
	ENSG00000106066	0.5121	0.1638	3.12637
	ENSG00000169062	0.5121	0.1638	3.12637
	ENSG00000132017	0.5121	0.1638	3.12637
	ENSG00000013364	0.5121	0.1638	3.12637
	ENSG00000105287	0.5121	0.1638	3.12637
	ENSG00000162129	0.9103	0.2948	3.08786
	ENSG00000119878	0.3983	0.131	3.04046
	ENSG00000119328	0.3983	0.131	3.04046
	ENSG00000198794	0.3983	0.131	3.04046
	ENSG00000174738	0.3983	0.131	3.04046
	ENSG00000134352	0.3983	0.131	3.04046
	ENSG00000166946	0.3983	0.131	3.04046
	ENSG00000100023	0.3983	0.131	3.04046
	ENSG00000185420	0.3983	0.131	3.04046
	ENSG00000198380	0.3983	0.131	3.04046
	ENSG00000198841	0.3983	0.131	3.04046
	ENSG00000155366	0.3983	0.131	3.04046
	ENSG00000128567	0.3983	0.131	3.04046
	ENSG00000123268	0.3983	0.131	3.04046
	ENSG00000196704	0.3983	0.131	3.04046
	ENSG00000129667	0.3983	0.131	3.04046
	ENSG00000129473	0.3983	0.131	3.04046
	ENSG00000163823	0.3983	0.131	3.04046
	ENSG00000172336	0.3983	0.131	3.04046
	ENSG00000177000	0.3983	0.131	3.04046
	ENSG00000007866	0.3983	0.131	3.04046
	ENSG00000162636	0.3983	0.131	3.04046
	ENSG00000086504	0.3983	0.131	3.04046
	ENSG00000167208	0.3983	0.131	3.04046
	ENSG00000166557	1.5931	0.524	3.04027
	ENSG00000092621	1.081	0.3603	3.00028
	ENSG00000048707	1.081	0.3603	3.00028
	ENSG00000137075	0.6828	0.2293	2.97776
	ENSG00000176783	0.6828	0.2293	2.97776
	ENSG00000125743	0.6828	0.2293	2.97776
	ENSG00000107404	0.6828	0.2293	2.97776
	ENSG00000168071	0.6828	0.2293	2.97776
	ENSG00000160193	0.6828	0.2293	2.97776
	ENSG00000184967	0.6828	0.2293	2.97776
	ENSG00000188603	0.6828	0.2293	2.97776
	ENSG00000118564	0.6828	0.2293	2.97776
	ENSG00000179134	0.9672	0.3275	2.95328
	ENSG00000101365	3.6413	1.2445	2.92591
	ENSG00000168283	0.569	0.1965	2.89567
	ENSG00000204178	0.569	0.1965	2.89567
	ENSG00000144566	0.569	0.1965	2.89567
	ENSG00000162959	0.569	0.1965	2.89567
	ENSG00000265972	0.569	0.1965	2.89567
	ENSG00000247626	0.569	0.1965	2.89567
	ENSG00000163558	0.569	0.1965	2.89567
	ENSG00000162959	0.569	0.1965	2.89567
	ENSG00000109171	0.569	0.1965	2.89567
	ENSG00000114999	1.1379	0.393	2.89542
	ENSG00000181852	0.8534	0.2948	2.89484
	ENSG00000162430	0.8534	0.2948	2.89484
	ENSG00000058272	0.8534	0.2948	2.89484
	ENSG00000160305	0.8534	0.2948	2.89484
	ENSG00000037897	0.2845	0.0983	2.8942
	ENSG00000115942	0.2845	0.0983	2.8942
	ENSG00000146859	0.2845	0.0983	2.8942
	ENSG00000147383	0.2845	0.0983	2.8942
	ENSG00000264364	0.2845	0.0983	2.8942
	ENSG00000128512	0.2845	0.0983	2.8942
	ENSG00000163913	0.2845	0.0983	2.8942
	ENSG00000172890	0.2845	0.0983	2.8942
	ENSG00000139163	0.2845	0.0983	2.8942
	ENSG00000133059	0.2845	0.0983	2.8942
	ENSG00000181220	0.2845	0.0983	2.8942
	ENSG00000171475	0.2845	0.0983	2.8942
	ENSG00000137831	0.2845	0.0983	2.8942
	ENSG00000071462	0.2845	0.0983	2.8942
	ENSG00000242485	0.2845	0.0983	2.8942
	ENSG00000006282	0.2845	0.0983	2.8942
	ENSG00000158169	0.2845	0.0983	2.8942
	ENSG00000138382	0.2845	0.0983	2.8942
	ENSG00000177352	0.2845	0.0983	2.8942
	ENSG00000170921	0.2845	0.0983	2.8942
	ENSG00000160446	0.2845	0.0983	2.8942
	ENSG00000180257	0.2845	0.0983	2.8942
	ENSG00000204681	0.2845	0.0983	2.8942
	ENSG00000175538	0.2845	0.0983	2.8942
	ENSG00000197020	0.2845	0.0983	2.8942
	ENSG00000173198	0.2845	0.0983	2.8942
	ENSG00000104731	0.2845	0.0983	2.8942
	ENSG00000166289	0.2845	0.0983	2.8942
	ENSG00000165669	0.2845	0.0983	2.8942
	ENSG00000173914	0.2845	0.0983	2.8942
	ENSG00000011258	0.2845	0.0983	2.8942
	ENSG00000198133	0.2845	0.0983	2.8942
	ENSG00000198909	0.2845	0.0983	2.8942
	ENSG00000053918	0.2845	0.0983	2.8942
	ENSG00000110619	0.2845	0.0983	2.8942
	ENSG00000104343	0.2845	0.0983	2.8942
	ENSG00000120053	0.2845	0.0983	2.8942
	ENSG00000198746	0.2845	0.0983	2.8942
	ENSG00000158796	0.2845	0.0983	2.8942
	ENSG00000147905	0.2845	0.0983	2.8942
	ENSG00000176946	0.2845	0.0983	2.8942
	ENSG00000120896	1.0241	0.3603	2.84235
	ENSG00000144635	1.0241	0.3603	2.84235
	ENSG00000101152	4.5517	1.6048	2.8363
	ENSG00000169718	0.7396	0.262	2.8229
	ENSG00000167747	0.9103	0.3275	2.77954
	ENSG00000170265	0.4552	0.1638	2.779
	ENSG00000188219	0.4552	0.1638	2.779
	ENSG00000095485	0.4552	0.1638	2.779
	ENSG00000123427	0.4552	0.1638	2.779
	ENSG00000134070	0.4552	0.1638	2.779
	ENSG00000163378	0.4552	0.1638	2.779
	ENSG00000119616	0.4552	0.1638	2.779
	ENSG00000204231	0.4552	0.1638	2.779
	ENSG00000108557	0.4552	0.1638	2.779
	ENSG00000125149	0.4552	0.1638	2.779
	ENSG00000160703	0.4552	0.1638	2.779
	ENSG00000272886	0.4552	0.1638	2.779
	ENSG00000144959	0.4552	0.1638	2.779
	ENSG00000168040	0.4552	0.1638	2.779
	ENSG00000109814	0.4552	0.1638	2.779
	ENSG00000125741	0.4552	0.1638	2.779
	ENSG00000134086	1.5362	0.5568	2.75898
	ENSG00000101782	1.081	0.393	2.75064
	ENSG00000060339	1.081	0.393	2.75064
	ENSG00000153317	0.6259	0.2293	2.72961
	ENSG00000185721	0.6259	0.2293	2.72961
	ENSG00000136048	0.6259	0.2293	2.72961
	ENSG00000075702	0.6259	0.2293	2.72961
	ENSG00000059758	0.6259	0.2293	2.72961
	ENSG00000130779	0.6259	0.2293	2.72961
	ENSG00000089916	0.7965	0.2948	2.70183
	ENSG00000242616	0.7965	0.2948	2.70183
	ENSG00000007923	0.7965	0.2948	2.70183
	ENSG00000106028	0.9672	0.3603	2.68443
	ENSG00000000938	1.1379	0.4258	2.67238
	ENSG00000103018	1.4793	0.5568	2.65679
	ENSG00000157933	2.3327	0.8843	2.63791
	ENSG00000116786	3.0155	1.1463	2.63064
	ENSG00000169249	0.1707	0.0655	2.60611
	ENSG00000189007	0.1707	0.0655	2.60611
	ENSG00000154781	0.1707	0.0655	2.60611
	ENSG00000198917	0.3414	0.131	2.60611
	ENSG00000175634	0.3414	0.131	2.60611
	ENSG00000110871	0.1707	0.0655	2.60611
	ENSG00000137106	0.1707	0.0655	2.60611
	ENSG00000035862	0.6828	0.262	2.60611
	ENSG00000130023	0.3414	0.131	2.60611
	ENSG00000143507	0.3414	0.131	2.60611
	ENSG00000131381	0.3414	0.131	2.60611
	ENSG00000163291	0.1707	0.0655	2.60611
	ENSG00000183943	0.3414	0.131	2.60611
	ENSG00000127125	0.1707	0.0655	2.60611
	ENSG00000113742	0.5121	0.1965	2.60611
	ENSG00000171914	0.1707	0.0655	2.60611
	ENSG00000171425	0.1707	0.0655	2.60611
	ENSG00000111875	0.5121	0.1965	2.60611
	ENSG00000151366	0.3414	0.131	2.60611
	ENSG00000107537	0.1707	0.0655	2.60611
	ENSG00000115170	0.1707	0.0655	2.60611
	ENSG00000005436	0.1707	0.0655	2.60611
	ENSG00000107771	0.1707	0.0655	2.60611
	ENSG00000174151	0.1707	0.0655	2.60611
	ENSG00000188158	0.1707	0.0655	2.60611
	ENSG00000141577	0.1707	0.0655	2.60611
	ENSG00000185760	0.3414	0.131	2.60611
	ENSG00000204685	0.3414	0.131	2.60611
	ENSG00000116005	0.5121	0.1965	2.60611
	ENSG00000138166	0.3414	0.131	2.60611
	ENSG00000100722	0.5121	0.1965	2.60611
	ENSG00000276734	0.1707	0.0655	2.60611
	ENSG00000170145	0.1707	0.0655	2.60611
	ENSG00000168061	0.1707	0.0655	2.60611
	ENSG00000115661	0.1707	0.0655	2.60611
	ENSG00000141499	0.3414	0.131	2.60611
	ENSG00000187994	0.1707	0.0655	2.60611
	ENSG00000164615	0.3414	0.131	2.60611
	ENSG00000116991	0.5121	0.1965	2.60611
	ENSG00000165660	0.1707	0.0655	2.60611
	ENSG00000167904	0.1707	0.0655	2.60611
	ENSG00000081307	0.3414	0.131	2.60611
	ENSG00000148444	0.1707	0.0655	2.60611
	ENSG00000128039	0.3414	0.131	2.60611
	ENSG00000243156	0.3414	0.131	2.60611
	ENSG00000005302	0.5121	0.1965	2.60611
	ENSG00000151292	0.1707	0.0655	2.60611
	ENSG00000114796	0.1707	0.0655	2.60611
	ENSG00000186866	0.1707	0.0655	2.60611
	ENSG00000135919	0.1707	0.0655	2.60611
	ENSG00000173486	0.1707	0.0655	2.60611
	ENSG00000086544	0.3414	0.131	2.60611
	ENSG00000112365	0.3414	0.131	2.60611
	ENSG00000206527	0.1707	0.0655	2.60611
	ENSG00000133055	0.1707	0.0655	2.60611
	ENSG00000056972	0.1707	0.0655	2.60611
	ENSG00000172269	0.1707	0.0655	2.60611
	ENSG00000112320	0.1707	0.0655	2.60611
	ENSG00000166398	0.1707	0.0655	2.60611
	ENSG00000070501	0.1707	0.0655	2.60611
	ENSG00000090674	0.3414	0.131	2.60611
	ENSG00000106617	0.1707	0.0655	2.60611
	ENSG00000136867	0.1707	0.0655	2.60611
	ENSG00000094975	0.5121	0.1965	2.60611
	ENSG00000064545	0.1707	0.0655	2.60611
	ENSG00000156110	0.5121	0.1965	2.60611
	ENSG00000197951	0.1707	0.0655	2.60611
	ENSG00000173272	0.1707	0.0655	2.60611
	ENSG00000267368	0.1707	0.0655	2.60611
	ENSG00000204248	0.1707	0.0655	2.60611
	ENSG00000214293	0.1707	0.0655	2.60611
	ENSG00000082074	0.6828	0.262	2.60611
	ENSG00000177225	0.3414	0.131	2.60611
	ENSG00000160883	0.3414	0.131	2.60611
	ENSG00000258441	0.1707	0.0655	2.60611
	ENSG00000151093	0.1707	0.0655	2.60611
	ENSG00000135974	0.1707	0.0655	2.60611
	ENSG00000129810	0.3414	0.131	2.60611
	ENSG00000120071	0.3414	0.131	2.60611
	#NC	0.1707	0.0655	2.60611
	ENSG00000129197	0.1707	0.0655	2.60611
	ENSG00000028116	0.3414	0.131	2.60611
	ENSG00000186469	0.1707	0.0655	2.60611
	ENSG00000142556	0.1707	0.0655	2.60611
	ENSG00000120686	0.1707	0.0655	2.60611
	ENSG00000108395	0.1707	0.0655	2.60611
	ENSG00000173276	0.6828	0.262	2.60611
	ENSG00000117009	0.1707	0.0655	2.60611
	ENSG00000114395	0.1707	0.0655	2.60611
	ENSG00000163590	0.1707	0.0655	2.60611
	ENSG00000148019	0.3414	0.131	2.60611
	ENSG00000167969	0.1707	0.0655	2.60611
	ENSG00000153774	0.1707	0.0655	2.60611
	ENSG00000011132	0.3414	0.131	2.60611
	ENSG00000165118	0.1707	0.0655	2.60611
	ENSG00000123607	0.5121	0.1965	2.60611
	ENSG00000066739	0.3414	0.131	2.60611
	ENSG00000055163	0.1707	0.0655	2.60611
	ENSG00000168434	0.1707	0.0655	2.60611
	ENSG00000119927	0.1707	0.0655	2.60611
	ENSG00000116863	0.3414	0.131	2.60611
	ENSG00000174373	0.1707	0.0655	2.60611
	ENSG00000147912	0.3414	0.131	2.60611
	ENSG00000075945	0.1707	0.0655	2.60611
	ENSG00000132661	0.1707	0.0655	2.60611
	ENSG00000125454	0.1707	0.0655	2.60611
	ENSG00000109270	0.1707	0.0655	2.60611
	ENSG00000055211	0.3414	0.131	2.60611
	ENSG00000118200	0.1707	0.0655	2.60611
	ENSG00000124772	0.1707	0.0655	2.60611
	ENSG00000226179	0.1707	0.0655	2.60611
	ENSG00000274985	0.1707	0.0655	2.60611
	ENSG00000138658	0.1707	0.0655	2.60611
	ENSG00000135094	0.3414	0.131	2.60611
	ENSG00000132591	0.5121	0.1965	2.60611
	ENSG00000109670	0.1707	0.0655	2.60611
	ENSG00000175550	0.1707	0.0655	2.60611
	ENSG00000100116	0.1707	0.0655	2.60611
	ENSG00000136718	0.3414	0.131	2.60611
	ENSG00000143256	0.1707	0.0655	2.60611
	ENSG00000164296	0.1707	0.0655	2.60611
	ENSG00000166337	0.3414	0.131	2.60611
	ENSG00000066455	0.3414	0.131	2.60611
	ENSG00000185046	0.1707	0.0655	2.60611
	ENSG00000153485	0.1707	0.0655	2.60611
	ENSG00000139116	0.1707	0.0655	2.60611
	ENSG00000269893	0.3414	0.131	2.60611
	ENSG00000119979	0.1707	0.0655	2.60611
	ENSG00000103051	0.1707	0.0655	2.60611
	ENSG00000150681	0.1707	0.0655	2.60611
	ENSG00000149577	0.1707	0.0655	2.60611
	ENSG00000159733	0.1707	0.0655	2.60611
	ENSG00000078177	0.5121	0.1965	2.60611
	ENSG00000119801	0.3414	0.131	2.60611
	ENSG00000171469	0.3414	0.131	2.60611
	ENSG00000080200	0.1707	0.0655	2.60611
	ENSG00000196083	0.5121	0.1965	2.60611
	ENSG00000257093	0.6828	0.262	2.60611
	ENSG00000184384	0.1707	0.0655	2.60611
	ENSG00000123159	0.1707	0.0655	2.60611
	ENSG00000180979	0.1707	0.0655	2.60611
	ENSG00000137364	0.1707	0.0655	2.60611
	ENSG00000147124	0.1707	0.0655	2.60611
	ENSG00000173930	0.1707	0.0655	2.60611
	ENSG00000103150	0.1707	0.0655	2.60611
	ENSG00000266338	0.3414	0.131	2.60611
	ENSG00000198720	0.1707	0.0655	2.60611
	ENSG00000171522	0.3414	0.131	2.60611
	ENSG00000177054	0.1707	0.0655	2.60611
	ENSG00000221995	0.1707	0.0655	2.60611
	ENSG00000177548	0.1707	0.0655	2.60611
	ENSG00000028203	0.3414	0.131	2.60611
	#NC	0.1707	0.0655	2.60611
	ENSG00000172432	2.0483	0.786	2.60598
	ENSG00000014123	1.0241	0.393	2.60585
	ENSG00000175792	1.0241	0.393	2.60585
	ENSG00000151690	1.0241	0.393	2.60585
	ENSG00000054523	1.0241	0.393	2.60585
	ENSG00000087470	0.8534	0.3275	2.6058
	ENSG00000139514	1.9345	0.7533	2.56803
	ENSG00000087074	1.4224	0.5568	2.5546
	ENSG00000140678	1.2517	0.4913	2.54773
	ENSG00000119383	1.2517	0.4913	2.54773
	ENSG00000105612	1.081	0.4258	2.53875
	ENSG00000180357	1.8207	0.7205	2.527
	ENSG00000229124	0.9103	0.3603	2.52651
	ENSG00000184730	0.9103	0.3603	2.52651
	ENSG00000077454	0.9103	0.3603	2.52651
	ENSG00000112715	1.4793	0.5895	2.50941
	ENSG00000029364	0.7396	0.2948	2.50882
	ENSG00000101544	0.7396	0.2948	2.50882
	ENSG00000198862	0.7396	0.2948	2.50882
	ENSG00000135636	0.7396	0.2948	2.50882
	ENSG00000102531	0.7396	0.2948	2.50882
	ENSG00000107959	1.3086	0.524	2.49733
	ENSG00000124762	1.3086	0.524	2.49733
	ENSG00000143226	1.1379	0.4585	2.48179
	ENSG00000135372	1.7069	0.6878	2.48168
	ENSG00000178996	0.569	0.2293	2.48147
	ENSG00000102931	0.569	0.2293	2.48147
	ENSG00000126768	0.569	0.2293	2.48147
	ENSG00000081791	0.569	0.2293	2.48147
	ENSG00000124160	0.569	0.2293	2.48147
	ENSG00000064490	0.569	0.2293	2.48147
	ENSG00000168575	0.569	0.2293	2.48147
	ENSG00000173456	0.569	0.2293	2.48147
	ENSG00000198301	0.569	0.2293	2.48147
	ENSG00000196914	0.569	0.2293	2.48147
	ENSG00000198815	0.569	0.2293	2.48147
	ENSG00000141030	0.569	0.2293	2.48147
	ENSG00000056558	0.569	0.2293	2.48147
	ENSG00000168538	0.569	0.2293	2.48147
	ENSG00000136518	0.569	0.2293	2.48147
	ENSG00000175274	1.3655	0.5568	2.45241
	ENSG00000149658	0.7965	0.3275	2.43206
	ENSG00000176095	0.7965	0.3275	2.43206
	ENSG00000004142	1.1948	0.4913	2.43192
	ENSG00000090861	1.1948	0.4913	2.43192
	ENSG00000099949	0.3983	0.1638	2.43162
	ENSG00000177879	0.3983	0.1638	2.43162
	ENSG00000170185	0.3983	0.1638	2.43162
	ENSG00000073050	0.3983	0.1638	2.43162
	ENSG00000007080	0.3983	0.1638	2.43162
	ENSG00000111445	0.3983	0.1638	2.43162
	ENSG00000091490	0.3983	0.1638	2.43162
	ENSG00000185608	0.3983	0.1638	2.43162
	ENSG00000101882	0.3983	0.1638	2.43162
	ENSG00000167447	0.3983	0.1638	2.43162
	ENSG00000094880	0.3983	0.1638	2.43162
	ENSG00000099860	0.3983	0.1638	2.43162
	ENSG00000113312	0.3983	0.1638	2.43162
	ENSG00000274211	0.3983	0.1638	2.43162
	ENSG00000119242	0.3983	0.1638	2.43162
	ENSG00000115204	0.3983	0.1638	2.43162
	ENSG00000004961	0.3983	0.1638	2.43162
	ENSG00000102910	0.3983	0.1638	2.43162
	ENSG00000100889	0.3983	0.1638	2.43162
	ENSG00000123989	0.3983	0.1638	2.43162
	ENSG00000144647	0.3983	0.1638	2.43162
	ENSG00000143013	0.3983	0.1638	2.43162
	ENSG00000022567	0.3983	0.1638	2.43162
	ENSG00000117133	0.3983	0.1638	2.43162
	ENSG00000057657	0.3983	0.1638	2.43162
	ENSG00000284461	0.3983	0.1638	2.43162
	ENSG00000101577	0.3983	0.1638	2.43162
	ENSG00000180316	0.3983	0.1638	2.43162
	ENSG00000170291	0.3983	0.1638	2.43162
	ENSG00000149806	1.4224	0.5895	2.41289
	ENSG00000163870	0.6259	0.262	2.38893
	ENSG00000176624	0.6259	0.262	2.38893
	ENSG00000198554	0.6259	0.262	2.38893
	ENSG00000091436	0.6259	0.262	2.38893
	ENSG00000134014	0.6259	0.262	2.38893
	ENSG00000162144	0.6259	0.262	2.38893
	ENSG00000051620	0.6259	0.262	2.38893
	ENSG00000205937	1.8776	0.786	2.3888
	ENSG00000081014	1.2517	0.524	2.38874
	ENSG00000008952	1.2517	0.524	2.38874
	ENSG00000123684	1.7069	0.7205	2.36905
	ENSG00000257923	1.7069	0.7205	2.36905
	ENSG00000126254	0.8534	0.3603	2.36858
	ENSG00000105723	0.8534	0.3603	2.36858
	ENSG00000115541	0.8534	0.3603	2.36858
	ENSG00000134371	0.8534	0.3603	2.36858
	ENSG00000155966	0.8534	0.3603	2.36858
	ENSG00000100441	0.8534	0.3603	2.36858
	ENSG00000138326	1.9345	0.8188	2.3626
	ENSG00000221963	1.3086	0.5568	2.35022
	ENSG00000082641	2.2189	0.9498	2.33618
	ENSG00000160753	0.4552	0.1965	2.31654
	ENSG00000151779	0.4552	0.1965	2.31654
	ENSG00000033327	0.4552	0.1965	2.31654
	ENSG00000008869	0.4552	0.1965	2.31654
	ENSG00000112996	0.4552	0.1965	2.31654
	ENSG00000147050	0.4552	0.1965	2.31654
	ENSG00000092871	0.4552	0.1965	2.31654
	ENSG00000125868	0.4552	0.1965	2.31654
	ENSG00000133884	0.4552	0.1965	2.31654
	ENSG00000154328	0.4552	0.1965	2.31654
	ENSG00000178951	0.4552	0.1965	2.31654
	ENSG00000177946	0.4552	0.1965	2.31654
	ENSG00000144867	0.4552	0.1965	2.31654
	ENSG00000145868	0.4552	0.1965	2.31654
	ENSG00000139946	0.4552	0.1965	2.31654
	ENSG00000103932	0.4552	0.1965	2.31654
	ENSG00000119392	0.4552	0.1965	2.31654
	ENSG00000119689	0.9103	0.393	2.31628
	ENSG00000117139	0.9103	0.393	2.31628
	ENSG00000119231	0.6828	0.2948	2.31615
	ENSG00000115216	0.6828	0.2948	2.31615
	ENSG00000175591	0.6828	0.2948	2.31615
	ENSG00000185043	0.6828	0.2948	2.31615
	ENSG00000163602	0.6828	0.2948	2.31615
	ENSG00000164609	0.6828	0.2948	2.31615
	ENSG00000105011	1.1379	0.4913	2.3161
	ENSG00000055950	0.2276	0.0983	2.31536
	ENSG00000179912	0.2276	0.0983	2.31536
	ENSG00000166025	0.2276	0.0983	2.31536
	ENSG00000156011	0.2276	0.0983	2.31536
	ENSG00000134030	0.2276	0.0983	2.31536
	ENSG00000167695	0.2276	0.0983	2.31536
	ENSG00000188352	0.2276	0.0983	2.31536
	ENSG00000269556	0.2276	0.0983	2.31536
	ENSG00000173207	0.2276	0.0983	2.31536
	ENSG00000118496	0.2276	0.0983	2.31536
	ENSG00000160094	0.2276	0.0983	2.31536
	ENSG00000196975	0.2276	0.0983	2.31536
	ENSG00000136492	0.2276	0.0983	2.31536
	ENSG00000130724	0.2276	0.0983	2.31536
	ENSG00000064651	0.2276	0.0983	2.31536
	ENSG00000160049	0.2276	0.0983	2.31536
	ENSG00000100284	0.2276	0.0983	2.31536
	ENSG00000173065	0.2276	0.0983	2.31536
	ENSG00000127948	0.2276	0.0983	2.31536
	ENSG00000166260	0.2276	0.0983	2.31536
	ENSG00000157483	0.2276	0.0983	2.31536
	ENSG00000163528	0.2276	0.0983	2.31536
	ENSG00000178104	0.2276	0.0983	2.31536
	ENSG00000033030	0.2276	0.0983	2.31536
	ENSG00000114784	0.2276	0.0983	2.31536
	ENSG00000169612	0.2276	0.0983	2.31536
	#NC	0.2276	0.0983	2.31536
	ENSG00000165959	0.2276	0.0983	2.31536
	ENSG00000103126	0.2276	0.0983	2.31536
	ENSG00000029153	0.2276	0.0983	2.31536
	ENSG00000112787	0.2276	0.0983	2.31536
	ENSG00000134242	0.2276	0.0983	2.31536
	ENSG00000163935	0.2276	0.0983	2.31536
	ENSG00000250462	0.2276	0.0983	2.31536
	ENSG00000173163	0.2276	0.0983	2.31536
	ENSG00000134480	0.2276	0.0983	2.31536
	ENSG00000167965	0.2276	0.0983	2.31536
	ENSG00000266338	0.2276	0.0983	2.31536
	ENSG00000175309	0.2276	0.0983	2.31536
	ENSG00000117155	0.2276	0.0983	2.31536
	ENSG00000214253	0.2276	0.0983	2.31536
	ENSG00000198105	0.2276	0.0983	2.31536
	ENSG00000152104	0.2276	0.0983	2.31536
	ENSG00000134574	0.2276	0.0983	2.31536
	ENSG00000154380	0.2276	0.0983	2.31536
	ENSG00000198799	0.2276	0.0983	2.31536
	ENSG00000122512	0.2276	0.0983	2.31536
	ENSG00000110628	0.2276	0.0983	2.31536
	ENSG00000152377	0.2276	0.0983	2.31536
	ENSG00000149089	0.2276	0.0983	2.31536
	ENSG00000198954	0.2276	0.0983	2.31536
	ENSG00000171055	0.2276	0.0983	2.31536
	ENSG00000100142	0.2276	0.0983	2.31536
	ENSG00000126351	0.2276	0.0983	2.31536
	ENSG00000172888	0.2276	0.0983	2.31536
	ENSG00000154719	0.2276	0.0983	2.31536
	ENSG00000120519	0.2276	0.0983	2.31536
	ENSG00000114446	0.2276	0.0983	2.31536
	ENSG00000261359	0.2276	0.0983	2.31536
	ENSG00000115457	0.2276	0.0983	2.31536
	ENSG00000047579	0.2276	0.0983	2.31536
	ENSG00000139651	0.2276	0.0983	2.31536
	ENSG00000119004	0.2276	0.0983	2.31536
	ENSG00000169914	0.2276	0.0983	2.31536
	ENSG00000128923	0.2276	0.0983	2.31536
	ENSG00000177981	0.2276	0.0983	2.31536
	ENSG00000123360	0.2276	0.0983	2.31536
	ENSG00000163482	0.2276	0.0983	2.31536
	ENSG00000150457	0.2276	0.0983	2.31536
	ENSG00000062725	0.2276	0.0983	2.31536
	ENSG00000174021	0.2276	0.0983	2.31536
	ENSG00000198585	0.2276	0.0983	2.31536
	ENSG00000204220	0.2276	0.0983	2.31536
	ENSG00000254087	3.2431	1.4083	2.30285
	ENSG00000185722	1.8776	0.8188	2.29311
	ENSG00000065911	1.8776	0.8188	2.29311
	ENSG00000163719	1.65	0.7205	2.29008
	ENSG00000141556	1.1948	0.524	2.28015
	ENSG00000198625	1.1948	0.524	2.28015
	ENSG00000138081	0.9672	0.4258	2.27149
	ENSG00000159210	0.7396	0.3275	2.25832
	ENSG00000070785	0.7396	0.3275	2.25832
	ENSG00000100258	0.7396	0.3275	2.25832
	ENSG00000110768	0.7396	0.3275	2.25832
	ENSG00000135341	0.7396	0.3275	2.25832
	ENSG00000085999	0.7396	0.3275	2.25832
	ENSG00000124733	0.7396	0.3275	2.25832
	ENSG00000143727	0.7396	0.3275	2.25832
	ENSG00000077984	1.9914	0.8843	2.25195
	ENSG00000008710	1.2517	0.5568	2.24802
	ENSG00000157557	1.0241	0.4585	2.23359
	ENSG00000115902	3.0724	1.3756	2.2335
	ENSG00000138592	1.5362	0.6878	2.2335
	ENSG00000132694	0.5121	0.2293	2.23332
	ENSG00000170653	0.5121	0.2293	2.23332
	ENSG00000159363	0.5121	0.2293	2.23332
	ENSG00000157259	0.5121	0.2293	2.23332
	ENSG00000185000	0.5121	0.2293	2.23332
	ENSG00000166454	0.5121	0.2293	2.23332
	ENSG00000130165	0.5121	0.2293	2.23332
	ENSG00000105755	0.5121	0.2293	2.23332
	ENSG00000134871	0.5121	0.2293	2.23332
	ENSG00000171858	0.5121	0.2293	2.23332
	ENSG00000101224	1.8207	0.8188	2.22362
	ENSG00000112249	1.8207	0.8188	2.22362
	ENSG00000077232	2.1052	0.9498	2.21647
	ENSG00000111331	2.1052	0.9498	2.21647
	ENSG00000104897	0.7965	0.3603	2.21066
	ENSG00000151092	0.7965	0.3603	2.21066
	ENSG00000111647	0.7965	0.3603	2.21066
	ENSG00000135655	1.081	0.4913	2.20028
	ENSG00000132670	1.3655	0.6223	2.19428
	ENSG00000024048	1.3655	0.6223	2.19428
	ENSG00000166340	1.9345	0.8843	2.18761
	ENSG00000122861	0.569	0.262	2.17176
	ENSG00000124688	0.2845	0.131	2.17176
	ENSG00000115282	0.2845	0.131	2.17176
	ENSG00000211584	0.2845	0.131	2.17176
	ENSG00000160113	0.2845	0.131	2.17176
	ENSG00000171735	0.2845	0.131	2.17176
	ENSG00000115504	0.2845	0.131	2.17176
	ENSG00000204842	0.2845	0.131	2.17176
	ENSG00000188725	0.2845	0.131	2.17176
	ENSG00000136875	0.569	0.262	2.17176
	ENSG00000117528	0.2845	0.131	2.17176
	ENSG00000163644	0.2845	0.131	2.17176
	ENSG00000155313	0.2845	0.131	2.17176
	ENSG00000122140	0.569	0.262	2.17176
	ENSG00000156467	0.2845	0.131	2.17176
	ENSG00000165689	0.2845	0.131	2.17176
	ENSG00000119685	0.2845	0.131	2.17176
	ENSG00000019582	0.569	0.262	2.17176
	#NC	0.2845	0.131	2.17176
	ENSG00000153406	0.2845	0.131	2.17176
	ENSG00000172322	0.2845	0.131	2.17176
	ENSG00000188811	0.2845	0.131	2.17176
	ENSG00000254004	0.2845	0.131	2.17176
	ENSG00000141682	0.2845	0.131	2.17176
	ENSG00000168487	0.2845	0.131	2.17176
	ENSG00000115604	0.2845	0.131	2.17176
	ENSG00000151348	0.2845	0.131	2.17176
	ENSG00000110079	0.2845	0.131	2.17176
	ENSG00000162517	0.2845	0.131	2.17176
	ENSG00000159445	0.2845	0.131	2.17176
	ENSG00000119917	0.2845	0.131	2.17176
	ENSG00000167114	0.2845	0.131	2.17176
	ENSG00000172985	0.2845	0.131	2.17176
	ENSG00000048140	0.2845	0.131	2.17176
	ENSG00000101665	0.2845	0.131	2.17176
	ENSG00000087903	0.2845	0.131	2.17176
	ENSG00000162961	0.2845	0.131	2.17176
	ENSG00000137216	0.569	0.262	2.17176
	ENSG00000042088	0.2845	0.131	2.17176
	ENSG00000173465	0.2845	0.131	2.17176
	ENSG00000104228	0.2845	0.131	2.17176
	ENSG00000188419	0.2845	0.131	2.17176
	ENSG00000177954	0.2845	0.131	2.17176
	ENSG00000136247	0.2845	0.131	2.17176
	ENSG00000141446	0.2845	0.131	2.17176
	ENSG00000282458	0.2845	0.131	2.17176
	ENSG00000092203	0.2845	0.131	2.17176
	ENSG00000254858	0.2845	0.131	2.17176
	ENSG00000184752	0.2845	0.131	2.17176
	ENSG00000143110	0.2845	0.131	2.17176
	ENSG00000107554	0.2845	0.131	2.17176
	ENSG00000153574	0.2845	0.131	2.17176
	ENSG00000123066	1.7069	0.786	2.17163
	ENSG00000160949	1.4224	0.655	2.1716
	ENSG00000100605	1.1379	0.524	2.17156
	ENSG00000065613	0.8534	0.393	2.1715
	ENSG00000106591	0.8534	0.393	2.1715
	ENSG00000115808	0.8534	0.393	2.1715
	ENSG00000134186	0.8534	0.393	2.1715
	ENSG00000260916	2.0483	0.9498	2.15656
	ENSG00000278415	1.7638	0.8188	2.15413
	ENSG00000117862	1.4793	0.6878	2.15077
	ENSG00000134294	1.1948	0.5568	2.14583
	ENSG00000125633	1.1948	0.5568	2.14583
	ENSG00000048828	1.5362	0.7205	2.13213
	ENSG00000143149	0.6259	0.2948	2.12313
	ENSG00000181904	0.6259	0.2948	2.12313
	ENSG00000149636	0.6259	0.2948	2.12313
	ENSG00000101000	0.6259	0.2948	2.12313
	ENSG00000161791	0.6259	0.2948	2.12313
	ENSG00000154122	0.6259	0.2948	2.12313
	ENSG00000134046	0.6259	0.2948	2.12313
	ENSG00000077684	0.6259	0.2948	2.12313
	ENSG00000025039	0.6259	0.2948	2.12313
	ENSG00000163029	0.6259	0.2948	2.12313
	ENSG00000103995	0.6259	0.2948	2.12313
	ENSG00000197892	0.6259	0.2948	2.12313
	ENSG00000178950	1.9345	0.917	2.1096
	ENSG00000196189	0.9672	0.4585	2.10949
	ENSG00000166855	0.9672	0.4585	2.10949
	ENSG00000100997	0.9672	0.4585	2.10949
	ENSG00000196365	2.2758	1.0808	2.10566
	ENSG00000166128	1.65	0.786	2.09924
	ENSG00000135597	0.6828	0.3275	2.08489
	ENSG00000170832	0.6828	0.3275	2.08489
	ENSG00000151465	0.6828	0.3275	2.08489
	ENSG00000179833	0.6828	0.3275	2.08489
	ENSG00000124357	0.6828	0.3275	2.08489
	ENSG00000111481	1.0241	0.4913	2.08447
	ENSG00000123728	1.0241	0.4913	2.08447
	ENSG00000047644	1.0241	0.4913	2.08447
	ENSG00000160948	0.3414	0.1638	2.08425
	ENSG00000118939	0.3414	0.1638	2.08425
	ENSG00000163882	0.3414	0.1638	2.08425
	ENSG00000065970	0.3414	0.1638	2.08425
	ENSG00000162745	0.3414	0.1638	2.08425
	ENSG00000070444	0.3414	0.1638	2.08425
	ENSG00000108599	0.3414	0.1638	2.08425
	ENSG00000186767	0.3414	0.1638	2.08425
	ENSG00000088356	0.3414	0.1638	2.08425
	ENSG00000132612	0.3414	0.1638	2.08425
	ENSG00000145050	0.3414	0.1638	2.08425
	ENSG00000241343	0.3414	0.1638	2.08425
	ENSG00000087206	0.3414	0.1638	2.08425
	ENSG00000101246	0.3414	0.1638	2.08425
	ENSG00000101997	0.3414	0.1638	2.08425
	ENSG00000163110	0.3414	0.1638	2.08425
	ENSG00000138231	0.3414	0.1638	2.08425
	ENSG00000138185	0.3414	0.1638	2.08425
	ENSG00000243317	0.3414	0.1638	2.08425
	ENSG00000178802	0.3414	0.1638	2.08425
	ENSG00000273559	0.3414	0.1638	2.08425
	ENSG00000162542	0.3414	0.1638	2.08425
	ENSG00000182923	0.3414	0.1638	2.08425
	ENSG00000140830	0.3414	0.1638	2.08425
	ENSG00000174652	0.3414	0.1638	2.08425
	ENSG00000072310	0.3414	0.1638	2.08425
	ENSG00000118217	0.3414	0.1638	2.08425
	ENSG00000130733	0.3414	0.1638	2.08425
	ENSG00000100614	0.3414	0.1638	2.08425
	ENSG00000133226	2.1052	1.0153	2.07348
	ENSG00000160957	1.7638	0.8515	2.0714
	ENSG00000165629	1.081	0.524	2.06298
	ENSG00000177731	1.8207	0.8843	2.05892
	ENSG00000244687	0.7396	0.3603	2.05273
	ENSG00000099991	0.7396	0.3603	2.05273
	ENSG00000121022	0.7396	0.3603	2.05273
	ENSG00000070413	0.7396	0.3603	2.05273
	ENSG00000164535	0.7396	0.3603	2.05273
	ENSG00000073910	0.7396	0.3603	2.05273
	ENSG00000143436	0.7396	0.3603	2.05273
	ENSG00000099250	0.7396	0.3603	2.05273
	ENSG00000147394	0.7396	0.3603	2.05273
	ENSG00000100906	0.7396	0.3603	2.05273
	ENSG00000197226	1.1379	0.5568	2.04364
	ENSG00000204843	1.1379	0.5568	2.04364
	ENSG00000055044	1.1379	0.5568	2.04364
	ENSG00000146457	1.5362	0.7533	2.03929
	ENSG00000092439	2.3327	1.1463	2.03498
	ENSG00000106305	0.3983	0.1965	2.02697
	ENSG00000182831	0.3983	0.1965	2.02697
	ENSG00000163463	0.3983	0.1965	2.02697
	ENSG00000103148	0.3983	0.1965	2.02697
	ENSG00000173218	0.3983	0.1965	2.02697
	ENSG00000162910	0.3983	0.1965	2.02697
	ENSG00000176597	0.3983	0.1965	2.02697
	ENSG00000171307	0.3983	0.1965	2.02697
	ENSG00000131584	0.3983	0.1965	2.02697
	ENSG00000134452	0.3983	0.1965	2.02697
	ENSG00000167702	0.3983	0.1965	2.02697
	ENSG00000155957	0.3983	0.1965	2.02697
	ENSG00000151806	0.3983	0.1965	2.02697
	ENSG00000159259	0.3983	0.1965	2.02697
	ENSG00000150593	0.3983	0.1965	2.02697
	ENSG00000153922	0.3983	0.1965	2.02697
	ENSG00000163660	0.3983	0.1965	2.02697
	ENSG00000247556	0.3983	0.1965	2.02697
	ENSG00000111843	0.3983	0.1965	2.02697
	ENSG00000176974	0.3983	0.1965	2.02697
	ENSG00000168209	0.3983	0.1965	2.02697
	ENSG00000164951	0.3983	0.1965	2.02697
	ENSG00000170915	0.3983	0.1965	2.02697
	ENSG00000103381	0.3983	0.1965	2.02697
	ENSG00000100413	0.3983	0.1965	2.02697
	ENSG00000013275	1.5931	0.786	2.02684
	ENSG00000182551	1.5931	0.786	2.02684
	ENSG00000117308	1.1948	0.5895	2.0268
	ENSG00000167522	1.1948	0.5895	2.0268
	ENSG00000058063	1.1948	0.5895	2.0268
	ENSG00000149269	0.7965	0.393	2.02672
	ENSG00000101040	0.7965	0.393	2.02672
	ENSG00000160087	0.7965	0.393	2.02672
	ENSG00000105492	0.7965	0.393	2.02672
	ENSG00000132205	4.4379	2.1943	2.02247
	ENSG00000079459	2.0483	1.0153	2.01743
	ENSG00000163714	1.65	0.8188	2.01514
	ENSG00000183726	1.2517	0.6223	2.01141
	ENSG00000100804	1.2517	0.6223	2.01141
	ENSG00000183856	0.8534	0.4258	2.00423
	ENSG00000119041	0.8534	0.4258	2.00423
	ENSG00000253293	0.8534	0.4258	2.00423
	ENSG00000010803	0.8534	0.4258	2.00423
	ENSG00000146247	0.8534	0.4258	2.00423
	ENSG00000185883	2.1621	1.0808	2.00046
