# Supplementary material for: Chemical Inhibition of Apurinic-Apyrimidinic Endonuclease 1 Redox and DNA Repair Functions Affects the Inflammatory Response via Different but Overlapping Mechanisms
Source: Front Cell Dev Biol. 2021 Sep 20;9:731588. doi: 10.3389/fcell.2021.731588 (PMC8488223; doi:10.3389/fcell.2021.731588)
Supplement: Supplementary file 2 [file Table_2.XLSX]

## Sheet: Down_E3330_Fold<-2
Ensembl	RL3_E330	RL2_LPS	fold_change
ENSG00000179950	0.0599	0.7205	-12.0284
ENSG00000184402	0.0599	0.7205	-12.0284
ENSG00000152766	0.0599	0.5895	-9.8414
ENSG00000177697	0.0599	0.5895	-9.8414		#NC = uncharacterized genes
ENSG00000164687	0.0599	0.5895	-9.8414
ENSG00000105618	0.0599	0.5568	-9.29549
ENSG00000120314	0.0599	0.5568	-9.29549
ENSG00000140691	0.0599	0.524	-8.74791
ENSG00000162851	0.0599	0.524	-8.74791
ENSG00000064999	0.0599	0.4913	-8.202
ENSG00000173153	0.0599	0.4913	-8.202
ENSG00000115275	0.0599	0.4913	-8.202
ENSG00000134986	0.0599	0.4913	-8.202
ENSG00000089820	0.1797	1.3756	-7.65498
ENSG00000176340	0.0599	0.4585	-7.65442
ENSG00000111364	0.0599	0.4585	-7.65442
ENSG00000133265	0.0599	0.4585	-7.65442
ENSG00000092010	0.0599	0.4585	-7.65442
ENSG00000131469	0.0599	0.4585	-7.65442
ENSG00000165502	0.0599	0.4585	-7.65442
ENSG00000101194	0.0599	0.4585	-7.65442
ENSG00000142528	0.0599	0.4585	-7.65442
ENSG00000143319	0.0599	0.4258	-7.10851
#NC	0.0599	0.4258	-7.10851
ENSG00000170854	0.0599	0.4258	-7.10851
ENSG00000021762	0.0599	0.4258	-7.10851
ENSG00000169689	0.0599	0.4258	-7.10851
ENSG00000155256	0.0599	0.4258	-7.10851
ENSG00000176022	0.0599	0.393	-6.56093
ENSG00000164366	0.0599	0.393	-6.56093
ENSG00000197021	0.0599	0.393	-6.56093
ENSG00000125746	0.0599	0.393	-6.56093
ENSG00000063245	0.1797	1.179	-6.56093
ENSG00000039523	0.0599	0.393	-6.56093
ENSG00000078399	0.0599	0.393	-6.56093
ENSG00000188636	0.0599	0.393	-6.56093
ENSG00000084676	0.0599	0.393	-6.56093
ENSG00000137817	0.0599	0.393	-6.56093
ENSG00000152684	0.0599	0.393	-6.56093
ENSG00000100239	0.0599	0.393	-6.56093
ENSG00000179041	0.0599	0.393	-6.56093
ENSG00000184990	0.0599	0.393	-6.56093
ENSG00000160190	0.0599	0.393	-6.56093
ENSG00000132207	0.0599	0.393	-6.56093
ENSG00000144589	0.0599	0.393	-6.56093
ENSG00000176438	0.0599	0.393	-6.56093
ENSG00000104522	0.0599	0.393	-6.56093
ENSG00000101940	0.0599	0.393	-6.56093
ENSG00000178913	0.1198	0.7533	-6.28798
ENSG00000148331	0.0599	0.3603	-6.01503
ENSG00000168724	0.0599	0.3603	-6.01503
ENSG00000198130	0.0599	0.3603	-6.01503
ENSG00000103490	0.0599	0.3603	-6.01503
ENSG00000132005	0.0599	0.3603	-6.01503
ENSG00000152382	0.0599	0.3603	-6.01503
ENSG00000167397	0.0599	0.3603	-6.01503
ENSG00000078061	0.1797	1.0808	-6.01447
ENSG00000183621	0.1198	0.7205	-6.01419
ENSG00000105698	0.1797	1.0153	-5.64997
ENSG00000120697	0.0599	0.3275	-5.46745
ENSG00000163382	0.0599	0.3275	-5.46745
ENSG00000117877	0.1198	0.655	-5.46745
ENSG00000152910	0.0599	0.3275	-5.46745
ENSG00000112695	0.0599	0.3275	-5.46745
ENSG00000140848	0.0599	0.3275	-5.46745
ENSG00000184481	0.0599	0.3275	-5.46745
ENSG00000186399	0.0599	0.3275	-5.46745
ENSG00000109854	0.0599	0.3275	-5.46745
ENSG00000100647	0.0599	0.3275	-5.46745
ENSG00000100395	0.0599	0.3275	-5.46745
ENSG00000144401	0.1198	0.655	-5.46745
ENSG00000215417	0.0599	0.3275	-5.46745
ENSG00000173141	0.0599	0.3275	-5.46745
ENSG00000213347	0.0599	0.3275	-5.46745
ENSG00000122390	0.0599	0.3275	-5.46745
ENSG00000137806	0.0599	0.3275	-5.46745
ENSG00000127445	0.0599	0.3275	-5.46745
ENSG00000172922	0.0599	0.3275	-5.46745
ENSG00000177542	0.0599	0.3275	-5.46745
ENSG00000105677	0.0599	0.3275	-5.46745
ENSG00000061938	0.0599	0.3275	-5.46745
ENSG00000072756	0.0599	0.3275	-5.46745
ENSG00000121057	0.1198	0.6223	-5.19449
ENSG00000161618	0.1198	0.6223	-5.19449
ENSG00000141076	0.1198	0.6223	-5.19449
ENSG00000070882	0.1198	0.6223	-5.19449
ENSG00000179918	0.1797	0.917	-5.10295
ENSG00000133794	0.0599	0.2948	-4.92154
ENSG00000171159	0.0599	0.2948	-4.92154
ENSG00000204536	0.0599	0.2948	-4.92154
ENSG00000170037	0.0599	0.2948	-4.92154
ENSG00000184047	0.0599	0.2948	-4.92154
ENSG00000115211	0.0599	0.2948	-4.92154
ENSG00000171311	0.0599	0.2948	-4.92154
ENSG00000157870	0.0599	0.2948	-4.92154
ENSG00000262919	0.0599	0.2948	-4.92154
ENSG00000144485	0.0599	0.2948	-4.92154
ENSG00000146066	0.0599	0.2948	-4.92154
ENSG00000119185	0.0599	0.2948	-4.92154
ENSG00000140854	0.0599	0.2948	-4.92154
ENSG00000174943	0.0599	0.2948	-4.92154
ENSG00000239969	0.0599	0.2948	-4.92154
ENSG00000106355	0.0599	0.2948	-4.92154
ENSG00000167566	0.0599	0.2948	-4.92154
ENSG00000155252	0.0599	0.2948	-4.92154
ENSG00000166965	0.0599	0.2948	-4.92154
ENSG00000240857	0.0599	0.2948	-4.92154
ENSG00000174891	0.0599	0.2948	-4.92154
ENSG00000225648	0.0599	0.2948	-4.92154
ENSG00000108528	0.0599	0.2948	-4.92154
ENSG00000005206	0.0599	0.2948	-4.92154
ENSG00000197122	0.0599	0.2948	-4.92154
ENSG00000151287	0.0599	0.2948	-4.92154
ENSG00000249992	0.0599	0.2948	-4.92154
ENSG00000059145	0.0599	0.2948	-4.92154
ENSG00000184076	0.0599	0.2948	-4.92154
ENSG00000119574	0.0599	0.2948	-4.92154
ENSG00000269955	0.1797	0.8843	-4.92098
ENSG00000184221	0.1797	0.8843	-4.92098
ENSG00000115325	0.1198	0.5895	-4.9207
ENSG00000141994	0.1198	0.5895	-4.9207
ENSG00000160959	0.1198	0.5895	-4.9207
ENSG00000101158	0.1198	0.5895	-4.9207
ENSG00000100034	0.1198	0.5895	-4.9207
ENSG00000104960	0.1198	0.5895	-4.9207
ENSG00000105254	0.1198	0.5895	-4.9207
ENSG00000160803	0.1198	0.5895	-4.9207
ENSG00000160957	0.1797	0.8515	-4.73845
ENSG00000100490	0.1198	0.5568	-4.64775
ENSG00000175376	0.1198	0.5568	-4.64775
ENSG00000118181	0.1198	0.5568	-4.64775
ENSG00000087008	0.0599	0.262	-4.37396
ENSG00000198925	0.0599	0.262	-4.37396
ENSG00000133639	0.0599	0.262	-4.37396
ENSG00000172785	0.0599	0.262	-4.37396
ENSG00000100629	0.0599	0.262	-4.37396
ENSG00000139624	0.0599	0.262	-4.37396
ENSG00000110442	0.0599	0.262	-4.37396
ENSG00000088538	0.0599	0.262	-4.37396
ENSG00000145194	0.0599	0.262	-4.37396
ENSG00000196411	0.0599	0.262	-4.37396
ENSG00000105722	0.0599	0.262	-4.37396
ENSG00000034713	0.0599	0.262	-4.37396
ENSG00000152990	0.0599	0.262	-4.37396
ENSG00000174405	0.0599	0.262	-4.37396
#NC	0.1198	0.524	-4.37396
ENSG00000173621	0.0599	0.262	-4.37396
ENSG00000109323	0.0599	0.262	-4.37396
ENSG00000172167	0.1198	0.524	-4.37396
ENSG00000278259	0.1198	0.524	-4.37396
ENSG00000243477	0.0599	0.262	-4.37396
ENSG00000174004	0.0599	0.262	-4.37396
ENSG00000104872	0.0599	0.262	-4.37396
ENSG00000121716	0.0599	0.262	-4.37396
ENSG00000137054	0.0599	0.262	-4.37396
ENSG00000148334	0.0599	0.262	-4.37396
ENSG00000124784	0.0599	0.262	-4.37396
ENSG00000102100	0.0599	0.262	-4.37396
ENSG00000185803	0.1198	0.524	-4.37396
ENSG00000089060	0.0599	0.262	-4.37396
ENSG00000090020	0.0599	0.262	-4.37396
ENSG00000197912	0.0599	0.262	-4.37396
ENSG00000119977	0.0599	0.262	-4.37396
ENSG00000099899	0.0599	0.262	-4.37396
ENSG00000158156	0.0599	0.262	-4.37396
ENSG00000229117	0.2396	1.0153	-4.23748
ENSG00000068323	0.2396	1.0153	-4.23748
ENSG00000179750	0.1797	0.7533	-4.19199
ENSG00000110514	0.1797	0.7533	-4.19199
ENSG00000111361	0.1198	0.4913	-4.101
ENSG00000159267	0.1198	0.4913	-4.101
ENSG00000171865	0.1198	0.4913	-4.101
ENSG00000182899	0.1198	0.4913	-4.101
ENSG00000186501	0.1198	0.4913	-4.101
ENSG00000034510	0.1198	0.4913	-4.101
ENSG00000172315	0.1198	0.4913	-4.101
ENSG00000097021	0.3594	1.4411	-4.00974
ENSG00000156860	0.1797	0.7205	-4.00946
ENSG00000130881	0.1797	0.7205	-4.00946
ENSG00000075407	0.1797	0.7205	-4.00946
ENSG00000107331	0.0599	0.2293	-3.82805
ENSG00000129474	0.0599	0.2293	-3.82805
ENSG00000170017	0.0599	0.2293	-3.82805
ENSG00000241468	0.0599	0.2293	-3.82805
ENSG00000130770	0.0599	0.2293	-3.82805
ENSG00000197223	0.0599	0.2293	-3.82805
ENSG00000135045	0.0599	0.2293	-3.82805
ENSG00000160050	0.0599	0.2293	-3.82805
ENSG00000116815	0.0599	0.2293	-3.82805
ENSG00000106477	0.0599	0.2293	-3.82805
ENSG00000127586	0.0599	0.2293	-3.82805
ENSG00000114956	0.0599	0.2293	-3.82805
ENSG00000116675	0.0599	0.2293	-3.82805
ENSG00000101311	0.0599	0.2293	-3.82805
ENSG00000160688	0.0599	0.2293	-3.82805
ENSG00000142751	0.0599	0.2293	-3.82805
ENSG00000186834	0.0599	0.2293	-3.82805
ENSG00000129255	0.0599	0.2293	-3.82805
ENSG00000185499	0.0599	0.2293	-3.82805
ENSG00000178057	0.0599	0.2293	-3.82805
ENSG00000184967	0.0599	0.2293	-3.82805
ENSG00000168101	0.0599	0.2293	-3.82805
ENSG00000115289	0.0599	0.2293	-3.82805
ENSG00000115350	0.0599	0.2293	-3.82805
ENSG00000005075	0.0599	0.2293	-3.82805
ENSG00000028277	0.0599	0.2293	-3.82805
ENSG00000012211	0.0599	0.2293	-3.82805
ENSG00000224940	0.0599	0.2293	-3.82805
ENSG00000136933	0.0599	0.2293	-3.82805
ENSG00000042445	0.0599	0.2293	-3.82805
ENSG00000184178	0.0599	0.2293	-3.82805
ENSG00000213445	0.0599	0.2293	-3.82805
ENSG00000187531	0.0599	0.2293	-3.82805
ENSG00000099940	0.0599	0.2293	-3.82805
ENSG00000125743	0.0599	0.2293	-3.82805
ENSG00000105705	0.0599	0.2293	-3.82805
ENSG00000171204	0.0599	0.2293	-3.82805
ENSG00000196449	0.0599	0.2293	-3.82805
ENSG00000188706	0.0599	0.2293	-3.82805
ENSG00000171163	0.0599	0.2293	-3.82805
ENSG00000015133	0.1797	0.6878	-3.82749
ENSG00000004059	0.1198	0.4585	-3.82721
ENSG00000133169	0.1198	0.4585	-3.82721
ENSG00000140365	0.2396	0.917	-3.82721
ENSG00000157240	0.1198	0.4585	-3.82721
ENSG00000109519	0.1198	0.4585	-3.82721
ENSG00000141753	0.1198	0.4585	-3.82721
ENSG00000187608	0.2396	0.917	-3.82721
ENSG00000140400	0.1198	0.4585	-3.82721
ENSG00000196588	0.1198	0.4585	-3.82721
ENSG00000181830	0.1198	0.4585	-3.82721
ENSG00000124659	0.1198	0.4585	-3.82721
ENSG00000148840	0.4193	1.5721	-3.74934
ENSG00000140406	0.2396	0.8843	-3.69073
ENSG00000068120	0.1797	0.655	-3.64496
ENSG00000123179	0.1797	0.655	-3.64496
ENSG00000197858	0.1797	0.655	-3.64496
ENSG00000197136	0.1797	0.655	-3.64496
ENSG00000080189	0.1797	0.655	-3.64496
ENSG00000186815	0.1797	0.655	-3.64496
ENSG00000140474	0.1797	0.655	-3.64496
ENSG00000169692	0.1198	0.4258	-3.55426
ENSG00000198715	0.1198	0.4258	-3.55426
ENSG00000056050	0.1198	0.4258	-3.55426
ENSG00000128596	0.1198	0.4258	-3.55426
ENSG00000140326	0.1198	0.4258	-3.55426
ENSG00000175040	0.1198	0.4258	-3.55426
ENSG00000138346	0.1198	0.4258	-3.55426
ENSG00000100031	0.1198	0.4258	-3.55426
ENSG00000134049	0.1198	0.4258	-3.55426
ENSG00000105429	0.1198	0.4258	-3.55426
ENSG00000196923	0.1198	0.4258	-3.55426
ENSG00000099821	0.1198	0.4258	-3.55426
ENSG00000115234	0.1198	0.4258	-3.55426
ENSG00000165416	0.1198	0.4258	-3.55426
ENSG00000187325	0.1198	0.4258	-3.55426
ENSG00000077152	0.1198	0.4258	-3.55426
ENSG00000164631	0.1198	0.4258	-3.55426
ENSG00000179958	0.2396	0.8515	-3.55384
ENSG00000142784	0.2396	0.8515	-3.55384
ENSG00000132153	0.2995	1.048	-3.49917
ENSG00000148700	0.1797	0.6223	-3.46299
ENSG00000196843	0.1797	0.6223	-3.46299
ENSG00000102181	0.1797	0.6223	-3.46299
ENSG00000160917	0.1797	0.6223	-3.46299
ENSG00000115756	0.1797	0.6223	-3.46299
ENSG00000128789	0.1797	0.6223	-3.46299
ENSG00000137221	0.1797	0.6223	-3.46299
ENSG00000072818	0.2396	0.8188	-3.41736
ENSG00000136738	0.2396	0.8188	-3.41736
ENSG00000146109	0.0599	0.1965	-3.28047
ENSG00000278540	0.1198	0.393	-3.28047
ENSG00000104899	0.0599	0.1965	-3.28047
ENSG00000115266	0.0599	0.1965	-3.28047
ENSG00000169188	0.0599	0.1965	-3.28047
ENSG00000197070	0.0599	0.1965	-3.28047
ENSG00000115239	0.0599	0.1965	-3.28047
ENSG00000174939	0.0599	0.1965	-3.28047
ENSG00000167863	0.0599	0.1965	-3.28047
ENSG00000158636	0.0599	0.1965	-3.28047
ENSG00000123395	0.0599	0.1965	-3.28047
ENSG00000185504	0.1198	0.393	-3.28047
ENSG00000105072	0.0599	0.1965	-3.28047
ENSG00000176731	0.0599	0.1965	-3.28047
ENSG00000213563	0.0599	0.1965	-3.28047
ENSG00000149679	0.1198	0.393	-3.28047
ENSG00000187796	0.0599	0.1965	-3.28047
ENSG00000158825	0.1198	0.393	-3.28047
ENSG00000125954	0.1198	0.393	-3.28047
ENSG00000173681	0.0599	0.1965	-3.28047
ENSG00000114023	0.0599	0.1965	-3.28047
ENSG00000214013	0.0599	0.1965	-3.28047
ENSG00000150540	0.0599	0.1965	-3.28047
ENSG00000169991	0.0599	0.1965	-3.28047
ENSG00000132376	0.0599	0.1965	-3.28047
ENSG00000116678	0.0599	0.1965	-3.28047
#NC	0.1198	0.393	-3.28047
ENSG00000160285	0.2396	0.786	-3.28047
ENSG00000185090	0.1198	0.393	-3.28047
#NC	0.0599	0.1965	-3.28047
ENSG00000128309	0.1198	0.393	-3.28047
ENSG00000108826	0.0599	0.1965	-3.28047
ENSG00000128626	0.0599	0.1965	-3.28047
ENSG00000090263	0.0599	0.1965	-3.28047
ENSG00000149516	0.0599	0.1965	-3.28047
ENSG00000102030	0.1198	0.393	-3.28047
ENSG00000263956	0.1797	0.5895	-3.28047
ENSG00000099795	0.0599	0.1965	-3.28047
ENSG00000008441	0.0599	0.1965	-3.28047
ENSG00000103148	0.0599	0.1965	-3.28047
ENSG00000106459	0.0599	0.1965	-3.28047
ENSG00000149269	0.1198	0.393	-3.28047
ENSG00000083093	0.1797	0.5895	-3.28047
ENSG00000145730	0.0599	0.1965	-3.28047
ENSG00000135473	0.0599	0.1965	-3.28047
ENSG00000110218	0.1797	0.5895	-3.28047
ENSG00000160613	0.0599	0.1965	-3.28047
ENSG00000165282	0.0599	0.1965	-3.28047
ENSG00000164087	0.0599	0.1965	-3.28047
ENSG00000131470	0.0599	0.1965	-3.28047
ENSG00000268006	0.0599	0.1965	-3.28047
ENSG00000172780	0.0599	0.1965	-3.28047
ENSG00000143344	0.0599	0.1965	-3.28047
ENSG00000122484	0.0599	0.1965	-3.28047
ENSG00000156313	0.0599	0.1965	-3.28047
ENSG00000198918	0.1198	0.393	-3.28047
ENSG00000112306	0.3594	1.179	-3.28047
ENSG00000227500	0.1198	0.393	-3.28047
ENSG00000157020	0.3594	1.179	-3.28047
ENSG00000160326	0.0599	0.1965	-3.28047
ENSG00000143740	0.0599	0.1965	-3.28047
ENSG00000110080	0.1797	0.5895	-3.28047
ENSG00000197321	0.0599	0.1965	-3.28047
ENSG00000131652	0.1198	0.393	-3.28047
ENSG00000177370	0.0599	0.1965	-3.28047
ENSG00000178307	0.0599	0.1965	-3.28047
ENSG00000170417	0.0599	0.1965	-3.28047
ENSG00000128294	0.0599	0.1965	-3.28047
ENSG00000168016	0.0599	0.1965	-3.28047
ENSG00000154743	0.0599	0.1965	-3.28047
ENSG00000165006	0.1198	0.393	-3.28047
ENSG00000147854	0.0599	0.1965	-3.28047
ENSG00000173660	0.1198	0.393	-3.28047
ENSG00000053501	0.0599	0.1965	-3.28047
ENSG00000132952	0.0599	0.1965	-3.28047
ENSG00000161996	0.1198	0.393	-3.28047
ENSG00000139131	0.0599	0.1965	-3.28047
ENSG00000165724	0.0599	0.1965	-3.28047
ENSG00000181896	0.0599	0.1965	-3.28047
ENSG00000196693	0.0599	0.1965	-3.28047
ENSG00000171574	0.0599	0.1965	-3.28047
ENSG00000108691	0.6589	2.0961	-3.18121
ENSG00000122034	0.2396	0.7533	-3.14399
ENSG00000111641	0.2396	0.7533	-3.14399
ENSG00000118655	0.1797	0.5568	-3.0985
ENSG00000112685	0.1797	0.5568	-3.0985
ENSG00000104951	0.1797	0.5568	-3.0985
ENSG00000132603	0.1797	0.5568	-3.0985
ENSG00000184220	0.1198	0.3603	-3.00751
ENSG00000240230	0.1198	0.3603	-3.00751
ENSG00000070413	0.1198	0.3603	-3.00751
ENSG00000114841	0.1198	0.3603	-3.00751
ENSG00000234616	0.1198	0.3603	-3.00751
ENSG00000089022	0.1198	0.3603	-3.00751
ENSG00000113048	0.1198	0.3603	-3.00751
ENSG00000123545	0.1198	0.3603	-3.00751
ENSG00000104695	0.1198	0.3603	-3.00751
ENSG00000171777	0.1198	0.3603	-3.00751
ENSG00000219200	0.1198	0.3603	-3.00751
ENSG00000120896	0.1198	0.3603	-3.00751
ENSG00000164828	0.1198	0.3603	-3.00751
ENSG00000048707	0.1198	0.3603	-3.00751
ENSG00000013810	0.4792	1.4411	-3.0073
ENSG00000100060	0.7188	2.1616	-3.00723
ENSG00000205250	0.2396	0.7205	-3.0071
ENSG00000129173	0.2396	0.7205	-3.0071
ENSG00000011009	0.2396	0.7205	-3.0071
ENSG00000117394	0.2396	0.7205	-3.0071
ENSG00000073584	0.2995	0.8843	-2.95259
ENSG00000100242	0.7787	2.2926	-2.94414
ENSG00000105372	1.0782	3.1441	-2.91606
ENSG00000172831	0.1797	0.524	-2.91597
ENSG00000166130	0.1797	0.524	-2.91597
ENSG00000105520	0.1797	0.524	-2.91597
ENSG00000139832	0.1797	0.524	-2.91597
ENSG00000120963	0.1797	0.524	-2.91597
ENSG00000122882	0.2396	0.6878	-2.87062
ENSG00000146834	0.2396	0.6878	-2.87062
ENSG00000099800	0.2396	0.6878	-2.87062
ENSG00000123143	0.4193	1.179	-2.81183
ENSG00000140564	0.4792	1.3428	-2.80217
ENSG00000151498	0.0599	0.1638	-2.73456
ENSG00000102977	0.0599	0.1638	-2.73456
ENSG00000239382	0.0599	0.1638	-2.73456
ENSG00000168876	0.0599	0.1638	-2.73456
ENSG00000163516	0.0599	0.1638	-2.73456
ENSG00000177191	0.0599	0.1638	-2.73456
ENSG00000163093	0.0599	0.1638	-2.73456
ENSG00000157764	0.0599	0.1638	-2.73456
ENSG00000134072	0.0599	0.1638	-2.73456
ENSG00000160799	0.0599	0.1638	-2.73456
ENSG00000104957	0.0599	0.1638	-2.73456
ENSG00000007129	0.0599	0.1638	-2.73456
ENSG00000106665	0.0599	0.1638	-2.73456
ENSG00000179335	0.0599	0.1638	-2.73456
ENSG00000100055	0.0599	0.1638	-2.73456
ENSG00000108591	0.0599	0.1638	-2.73456
ENSG00000132394	0.0599	0.1638	-2.73456
ENSG00000170291	0.0599	0.1638	-2.73456
ENSG00000086619	0.0599	0.1638	-2.73456
ENSG00000145569	0.0599	0.1638	-2.73456
ENSG00000197852	0.0599	0.1638	-2.73456
ENSG00000101447	0.0599	0.1638	-2.73456
ENSG00000147364	0.0599	0.1638	-2.73456
ENSG00000069509	0.0599	0.1638	-2.73456
ENSG00000092978	0.0599	0.1638	-2.73456
ENSG00000185885	0.0599	0.1638	-2.73456
ENSG00000132740	0.0599	0.1638	-2.73456
ENSG00000153487	0.0599	0.1638	-2.73456
ENSG00000140859	0.0599	0.1638	-2.73456
ENSG00000147592	0.0599	0.1638	-2.73456
ENSG00000188186	0.0599	0.1638	-2.73456
ENSG00000263753	0.0599	0.1638	-2.73456
ENSG00000215154	0.0599	0.1638	-2.73456
#NC	0.0599	0.1638	-2.73456
ENSG00000102897	0.0599	0.1638	-2.73456
ENSG00000204406	0.0599	0.1638	-2.73456
ENSG00000116353	0.0599	0.1638	-2.73456
ENSG00000123427	0.0599	0.1638	-2.73456
ENSG00000164073	0.0599	0.1638	-2.73456
ENSG00000139428	0.0599	0.1638	-2.73456
ENSG00000113318	0.0599	0.1638	-2.73456
ENSG00000204410	0.0599	0.1638	-2.73456
ENSG00000196465	0.0599	0.1638	-2.73456
ENSG00000007944	0.0599	0.1638	-2.73456
ENSG00000171169	0.0599	0.1638	-2.73456
ENSG00000272150	0.0599	0.1638	-2.73456
ENSG00000174886	0.0599	0.1638	-2.73456
ENSG00000065518	0.0599	0.1638	-2.73456
ENSG00000131196	0.0599	0.1638	-2.73456
ENSG00000160703	0.0599	0.1638	-2.73456
ENSG00000149716	0.0599	0.1638	-2.73456
ENSG00000178184	0.0599	0.1638	-2.73456
ENSG00000115539	0.0599	0.1638	-2.73456
ENSG00000087157	0.0599	0.1638	-2.73456
ENSG00000087495	0.0599	0.1638	-2.73456
ENSG00000196155	0.0599	0.1638	-2.73456
ENSG00000088808	0.0599	0.1638	-2.73456
ENSG00000104866	0.0599	0.1638	-2.73456
ENSG00000040487	0.0599	0.1638	-2.73456
ENSG00000173653	0.0599	0.1638	-2.73456
ENSG00000122707	0.0599	0.1638	-2.73456
ENSG00000111011	0.0599	0.1638	-2.73456
ENSG00000204231	0.0599	0.1638	-2.73456
ENSG00000132330	0.0599	0.1638	-2.73456
ENSG00000183597	0.0599	0.1638	-2.73456
ENSG00000171530	0.0599	0.1638	-2.73456
ENSG00000244045	0.0599	0.1638	-2.73456
ENSG00000213689	0.0599	0.1638	-2.73456
ENSG00000100300	0.0599	0.1638	-2.73456
ENSG00000140830	0.0599	0.1638	-2.73456
ENSG00000132478	0.0599	0.1638	-2.73456
ENSG00000048028	0.0599	0.1638	-2.73456
ENSG00000196151	0.0599	0.1638	-2.73456
ENSG00000213588	0.0599	0.1638	-2.73456
ENSG00000175893	0.0599	0.1638	-2.73456
ENSG00000205903	0.0599	0.1638	-2.73456
ENSG00000185730	0.0599	0.1638	-2.73456
ENSG00000142409	0.0599	0.1638	-2.73456
ENSG00000198040	0.0599	0.1638	-2.73456
ENSG00000066379	0.0599	0.1638	-2.73456
ENSG00000155368	0.1797	0.4913	-2.734
ENSG00000159479	0.1797	0.4913	-2.734
ENSG00000100982	0.1797	0.4913	-2.734
ENSG00000116273	0.1797	0.4913	-2.734
ENSG00000155906	0.1797	0.4913	-2.734
ENSG00000105771	0.1797	0.4913	-2.734
ENSG00000114902	0.1797	0.4913	-2.734
ENSG00000159433	0.1797	0.4913	-2.734
ENSG00000197457	0.1797	0.4913	-2.734
ENSG00000088992	0.1797	0.4913	-2.734
ENSG00000130775	0.1797	0.4913	-2.734
ENSG00000177600	0.2995	0.8188	-2.73389
ENSG00000160299	0.4193	1.1463	-2.73384
ENSG00000204427	0.1198	0.3275	-2.73372
ENSG00000110497	0.1198	0.3275	-2.73372
ENSG00000158850	0.1198	0.3275	-2.73372
ENSG00000185024	0.1198	0.3275	-2.73372
ENSG00000105298	0.1198	0.3275	-2.73372
ENSG00000119535	0.1198	0.3275	-2.73372
ENSG00000180104	0.1198	0.3275	-2.73372
ENSG00000198055	0.2396	0.655	-2.73372
ENSG00000256269	0.1198	0.3275	-2.73372
ENSG00000166189	0.1198	0.3275	-2.73372
ENSG00000172578	0.1198	0.3275	-2.73372
ENSG00000218537	0.2396	0.655	-2.73372
ENSG00000076984	0.2396	0.655	-2.73372
ENSG00000158042	0.1198	0.3275	-2.73372
ENSG00000110717	0.1198	0.3275	-2.73372
ENSG00000129460	0.1198	0.3275	-2.73372
ENSG00000075188	0.1198	0.3275	-2.73372
ENSG00000143748	0.1198	0.3275	-2.73372
ENSG00000117242	0.1198	0.3275	-2.73372
ENSG00000176903	0.1198	0.3275	-2.73372
ENSG00000169385	0.2396	0.655	-2.73372
ENSG00000114767	0.2396	0.655	-2.73372
ENSG00000181045	0.1198	0.3275	-2.73372
ENSG00000127952	0.1198	0.3275	-2.73372
ENSG00000183751	0.1198	0.3275	-2.73372
ENSG00000011007	0.4792	1.31	-2.73372
ENSG00000167900	0.1198	0.3275	-2.73372
ENSG00000175768	0.1198	0.3275	-2.73372
ENSG00000137822	0.1198	0.3275	-2.73372
ENSG00000161179	0.1198	0.3275	-2.73372
ENSG00000121864	0.1198	0.3275	-2.73372
ENSG00000123136	0.4792	1.2773	-2.66548
ENSG00000116731	0.4193	1.1135	-2.65562
ENSG00000108107	0.599	1.5721	-2.62454
ENSG00000106009	0.2995	0.786	-2.62437
ENSG00000115107	0.2995	0.786	-2.62437
ENSG00000126882	0.2396	0.6223	-2.59725
ENSG00000165661	0.2396	0.6223	-2.59725
ENSG00000136942	0.2396	0.6223	-2.59725
ENSG00000151790	0.2396	0.6223	-2.59725
ENSG00000147130	0.2396	0.6223	-2.59725
ENSG00000197343	0.2396	0.6223	-2.59725
ENSG00000183019	0.7188	1.8668	-2.59711
ENSG00000121966	0.4792	1.2445	-2.59704
ENSG00000105669	0.6589	1.7031	-2.58476
ENSG00000136997	0.4193	1.0808	-2.57763
ENSG00000134686	0.4193	1.0808	-2.57763
ENSG00000105339	0.599	1.5393	-2.56978
ENSG00000117362	0.7188	1.8341	-2.55161
ENSG00000122026	0.7188	1.8341	-2.55161
ENSG00000238227	0.1797	0.4585	-2.55147
ENSG00000112659	0.1797	0.4585	-2.55147
ENSG00000224051	0.1797	0.4585	-2.55147
ENSG00000183484	0.1797	0.4585	-2.55147
ENSG00000100226	0.1797	0.4585	-2.55147
ENSG00000061273	0.1797	0.4585	-2.55147
ENSG00000185359	0.1797	0.4585	-2.55147
ENSG00000161904	0.1797	0.4585	-2.55147
ENSG00000159055	0.3594	0.917	-2.55147
ENSG00000135900	0.1797	0.4585	-2.55147
ENSG00000095380	0.1797	0.4585	-2.55147
ENSG00000095303	0.1797	0.4585	-2.55147
ENSG00000122965	0.3594	0.917	-2.55147
ENSG00000130255	0.1797	0.4585	-2.55147
ENSG00000197728	0.1797	0.4585	-2.55147
ENSG00000213064	0.1797	0.4585	-2.55147
ENSG00000141873	0.1797	0.4585	-2.55147
ENSG00000164691	0.1797	0.4585	-2.55147
ENSG00000141524	0.1797	0.4585	-2.55147
ENSG00000099203	0.1797	0.4585	-2.55147
ENSG00000135451	0.1797	0.4585	-2.55147
ENSG00000196371	0.4792	1.2118	-2.5288
ENSG00000173894	0.2995	0.7533	-2.51519
ENSG00000033100	0.2995	0.7533	-2.51519
ENSG00000147155	0.2995	0.7533	-2.51519
ENSG00000175390	0.2995	0.7533	-2.51519
ENSG00000062822	0.2995	0.7533	-2.51519
ENSG00000114650	0.2995	0.7533	-2.51519
ENSG00000167088	0.2995	0.7533	-2.51519
ENSG00000124496	0.599	1.5066	-2.51519
ENSG00000120733	0.7188	1.8013	-2.50598
ENSG00000140319	0.4193	1.048	-2.4994
ENSG00000173209	0.1198	0.2948	-2.46077
ENSG00000143862	0.1198	0.2948	-2.46077
ENSG00000170468	0.1198	0.2948	-2.46077
ENSG00000113719	0.1198	0.2948	-2.46077
ENSG00000105379	0.1198	0.2948	-2.46077
ENSG00000196505	0.1198	0.2948	-2.46077
ENSG00000239857	0.1198	0.2948	-2.46077
ENSG00000100938	0.1198	0.2948	-2.46077
ENSG00000133114	0.1198	0.2948	-2.46077
ENSG00000152642	0.1198	0.2948	-2.46077
ENSG00000063241	0.1198	0.2948	-2.46077
ENSG00000197892	0.1198	0.2948	-2.46077
ENSG00000281649	0.1198	0.2948	-2.46077
ENSG00000136940	0.1198	0.2948	-2.46077
ENSG00000123349	0.1198	0.2948	-2.46077
ENSG00000133246	0.1198	0.2948	-2.46077
ENSG00000157778	0.1198	0.2948	-2.46077
ENSG00000051180	0.1198	0.2948	-2.46077
ENSG00000141084	0.1198	0.2948	-2.46077
ENSG00000173039	0.1198	0.2948	-2.46077
ENSG00000120725	0.1198	0.2948	-2.46077
ENSG00000198113	0.1198	0.2948	-2.46077
ENSG00000127337	0.1198	0.2948	-2.46077
ENSG00000010539	0.1198	0.2948	-2.46077
ENSG00000215421	0.1198	0.2948	-2.46077
ENSG00000197785	0.3594	0.8843	-2.46049
ENSG00000100029	0.3594	0.8843	-2.46049
ENSG00000241945	0.2396	0.5895	-2.46035
ENSG00000180879	0.2396	0.5895	-2.46035
ENSG00000108106	0.5391	1.31	-2.42998
ENSG00000077238	0.4193	1.0153	-2.42142
ENSG00000104903	0.2995	0.7205	-2.40568
ENSG00000008516	0.2995	0.7205	-2.40568
ENSG00000177666	0.2995	0.7205	-2.40568
ENSG00000161267	0.1797	0.4258	-2.3695
ENSG00000134256	0.1797	0.4258	-2.3695
ENSG00000135775	0.1797	0.4258	-2.3695
ENSG00000150990	0.1797	0.4258	-2.3695
ENSG00000179304	0.1797	0.4258	-2.3695
ENSG00000126391	0.1797	0.4258	-2.3695
ENSG00000203879	0.1797	0.4258	-2.3695
ENSG00000066136	0.1797	0.4258	-2.3695
ENSG00000130703	0.1797	0.4258	-2.3695
ENSG00000172819	0.1797	0.4258	-2.3695
ENSG00000224660	0.1797	0.4258	-2.3695
ENSG00000110911	0.1797	0.4258	-2.3695
ENSG00000170242	0.1797	0.4258	-2.3695
ENSG00000149781	1.0782	2.5546	-2.36932
ENSG00000124193	0.8985	2.1288	-2.36928
ENSG00000157593	0.3594	0.8515	-2.36923
ENSG00000132549	0.3594	0.8515	-2.36923
ENSG00000066044	0.599	1.4083	-2.35109
ENSG00000135052	0.4193	0.9825	-2.34319
ENSG00000125844	0.6589	1.5393	-2.33617
ENSG00000104880	0.2396	0.5568	-2.32387
ENSG00000100350	0.2396	0.5568	-2.32387
ENSG00000179271	0.2396	0.5568	-2.32387
ENSG00000143774	0.2396	0.5568	-2.32387
ENSG00000116830	0.2396	0.5568	-2.32387
ENSG00000131462	0.2396	0.5568	-2.32387
ENSG00000132471	0.2396	0.5568	-2.32387
ENSG00000241973	0.7787	1.8013	-2.31321
ENSG00000074370	0.599	1.3756	-2.29649
ENSG00000147889	0.2995	0.6878	-2.29649
ENSG00000120875	0.2995	0.6878	-2.29649
ENSG00000165271	0.2995	0.6878	-2.29649
ENSG00000140521	0.2995	0.6878	-2.29649
ENSG00000125503	0.2995	0.6878	-2.29649
ENSG00000163220	0.599	1.3756	-2.29649
ENSG00000068724	0.2995	0.6878	-2.29649
ENSG00000204472	0.4193	0.9498	-2.2652
ENSG00000115364	0.4193	0.9498	-2.2652
ENSG00000109475	0.4193	0.9498	-2.2652
ENSG00000111679	0.599	1.3428	-2.24174
ENSG00000129968	0.1797	0.393	-2.18698
ENSG00000123815	0.0599	0.131	-2.18698
ENSG00000110711	0.1198	0.262	-2.18698
ENSG00000085231	0.1198	0.262	-2.18698
ENSG00000184675	0.1198	0.262	-2.18698
ENSG00000160117	0.2396	0.524	-2.18698
#NC	0.0599	0.131	-2.18698
ENSG00000122359	0.3594	0.786	-2.18698
ENSG00000125843	0.0599	0.131	-2.18698
ENSG00000149182	0.2995	0.655	-2.18698
ENSG00000213465	0.0599	0.131	-2.18698
ENSG00000128203	0.0599	0.131	-2.18698
ENSG00000123268	0.0599	0.131	-2.18698
ENSG00000171953	0.0599	0.131	-2.18698
ENSG00000138085	0.1797	0.393	-2.18698
ENSG00000164053	0.0599	0.131	-2.18698
ENSG00000087152	0.5391	1.179	-2.18698
ENSG00000095739	0.0599	0.131	-2.18698
ENSG00000105552	0.1198	0.262	-2.18698
ENSG00000165490	0.0599	0.131	-2.18698
ENSG00000235162	0.0599	0.131	-2.18698
ENSG00000185347	0.0599	0.131	-2.18698
ENSG00000155330	0.0599	0.131	-2.18698
ENSG00000258315	0.0599	0.131	-2.18698
ENSG00000141219	0.0599	0.131	-2.18698
ENSG00000104979	0.0599	0.131	-2.18698
ENSG00000196476	0.1198	0.262	-2.18698
ENSG00000180044	0.0599	0.131	-2.18698
ENSG00000198917	0.0599	0.131	-2.18698
ENSG00000151062	0.1198	0.262	-2.18698
ENSG00000103326	0.1797	0.393	-2.18698
ENSG00000149548	0.0599	0.131	-2.18698
ENSG00000170458	0.0599	0.131	-2.18698
ENSG00000167851	0.0599	0.131	-2.18698
ENSG00000198752	0.0599	0.131	-2.18698
ENSG00000089486	0.0599	0.131	-2.18698
ENSG00000123080	0.1797	0.393	-2.18698
ENSG00000102901	0.0599	0.131	-2.18698
ENSG00000101624	0.0599	0.131	-2.18698
ENSG00000170791	0.1198	0.262	-2.18698
ENSG00000183765	0.0599	0.131	-2.18698
ENSG00000198612	0.1198	0.262	-2.18698
ENSG00000135940	0.2995	0.655	-2.18698
ENSG00000160213	0.1198	0.262	-2.18698
ENSG00000178971	0.0599	0.131	-2.18698
ENSG00000119326	0.1198	0.262	-2.18698
ENSG00000159348	0.0599	0.131	-2.18698
ENSG00000129562	0.1198	0.262	-2.18698
ENSG00000169598	0.0599	0.131	-2.18698
ENSG00000115844	0.0599	0.131	-2.18698
ENSG00000116138	0.0599	0.131	-2.18698
ENSG00000146094	0.5391	1.179	-2.18698
ENSG00000169570	0.0599	0.131	-2.18698
ENSG00000081721	0.0599	0.131	-2.18698
ENSG00000163832	0.0599	0.131	-2.18698
ENSG00000104412	0.1198	0.262	-2.18698
ENSG00000221968	0.0599	0.131	-2.18698
ENSG00000167106	0.0599	0.131	-2.18698
ENSG00000071859	0.2396	0.524	-2.18698
ENSG00000108592	0.4193	0.917	-2.18698
ENSG00000033170	0.1797	0.393	-2.18698
ENSG00000164574	0.2995	0.655	-2.18698
ENSG00000162645	0.0599	0.131	-2.18698
ENSG00000104381	0.0599	0.131	-2.18698
ENSG00000131153	0.1198	0.262	-2.18698
ENSG00000138604	0.0599	0.131	-2.18698
ENSG00000063169	0.1198	0.262	-2.18698
ENSG00000225151	0.0599	0.131	-2.18698
ENSG00000171659	0.0599	0.131	-2.18698
ENSG00000155115	0.1797	0.393	-2.18698
ENSG00000180573	0.0599	0.131	-2.18698
ENSG00000064961	0.2995	0.655	-2.18698
ENSG00000118960	0.1797	0.393	-2.18698
ENSG00000122970	0.0599	0.131	-2.18698
ENSG00000115604	0.0599	0.131	-2.18698
ENSG00000227039	0.0599	0.131	-2.18698
ENSG00000121621	0.0599	0.131	-2.18698
ENSG00000079616	0.2995	0.655	-2.18698
ENSG00000136826	0.0599	0.131	-2.18698
ENSG00000187961	0.0599	0.131	-2.18698
ENSG00000122550	0.1797	0.393	-2.18698
ENSG00000134248	0.1198	0.262	-2.18698
ENSG00000105983	0.2995	0.655	-2.18698
ENSG00000142235	0.0599	0.131	-2.18698
#NC	0.0599	0.131	-2.18698
#NC	0.0599	0.131	-2.18698
#NC	0.1198	0.262	-2.18698
ENSG00000214425	0.1198	0.262	-2.18698
ENSG00000136802	0.1198	0.262	-2.18698
ENSG00000204392	0.0599	0.131	-2.18698
ENSG00000111144	0.1198	0.262	-2.18698
ENSG00000214113	0.0599	0.131	-2.18698
ENSG00000111196	0.0599	0.131	-2.18698
ENSG00000006062	0.0599	0.131	-2.18698
ENSG00000166987	0.1797	0.393	-2.18698
ENSG00000156026	0.1797	0.393	-2.18698
ENSG00000105556	0.0599	0.131	-2.18698
ENSG00000173436	0.2396	0.524	-2.18698
ENSG00000159111	0.1198	0.262	-2.18698
ENSG00000172172	0.1797	0.393	-2.18698
ENSG00000147586	0.0599	0.131	-2.18698
ENSG00000175806	0.0599	0.131	-2.18698
ENSG00000103248	0.0599	0.131	-2.18698
ENSG00000128654	0.1198	0.262	-2.18698
ENSG00000266338	0.0599	0.131	-2.18698
ENSG00000184752	0.0599	0.131	-2.18698
ENSG00000129559	0.0599	0.131	-2.18698
ENSG00000168256	0.0599	0.131	-2.18698
ENSG00000169992	0.0599	0.131	-2.18698
ENSG00000135838	0.0599	0.131	-2.18698
ENSG00000160113	0.0599	0.131	-2.18698
ENSG00000119720	0.0599	0.131	-2.18698
ENSG00000117697	0.3594	0.786	-2.18698
ENSG00000089127	0.1198	0.262	-2.18698
ENSG00000114026	0.0599	0.131	-2.18698
ENSG00000170909	0.0599	0.131	-2.18698
ENSG00000165312	0.0599	0.131	-2.18698
ENSG00000175575	0.0599	0.131	-2.18698
ENSG00000006712	0.1797	0.393	-2.18698
ENSG00000115687	0.0599	0.131	-2.18698
ENSG00000100105	0.1198	0.262	-2.18698
ENSG00000132635	0.0599	0.131	-2.18698
ENSG00000215021	0.599	1.31	-2.18698
ENSG00000177595	0.0599	0.131	-2.18698
ENSG00000135845	0.0599	0.131	-2.18698
ENSG00000102096	0.1198	0.262	-2.18698
ENSG00000158828	0.0599	0.131	-2.18698
ENSG00000179598	0.1198	0.262	-2.18698
ENSG00000167676	0.0599	0.131	-2.18698
ENSG00000142731	0.1198	0.262	-2.18698
ENSG00000165688	0.1797	0.393	-2.18698
ENSG00000163344	0.1797	0.393	-2.18698
ENSG00000128567	0.0599	0.131	-2.18698
ENSG00000114631	0.1198	0.262	-2.18698
ENSG00000100479	0.0599	0.131	-2.18698
ENSG00000172336	0.0599	0.131	-2.18698
ENSG00000107758	0.1198	0.262	-2.18698
ENSG00000126432	0.1198	0.262	-2.18698
ENSG00000171522	0.0599	0.131	-2.18698
ENSG00000183155	0.1198	0.262	-2.18698
ENSG00000185379	0.0599	0.131	-2.18698
ENSG00000132359	0.1198	0.262	-2.18698
ENSG00000100461	0.2396	0.524	-2.18698
ENSG00000102032	0.1797	0.393	-2.18698
ENSG00000087903	0.0599	0.131	-2.18698
ENSG00000169220	0.0599	0.131	-2.18698
ENSG00000155366	0.0599	0.131	-2.18698
ENSG00000117748	0.4792	1.048	-2.18698
ENSG00000257529	0.0599	0.131	-2.18698
ENSG00000197756	0.0599	0.131	-2.18698
ENSG00000134419	0.4193	0.917	-2.18698
ENSG00000233927	0.1797	0.393	-2.18698
ENSG00000225178	0.0599	0.131	-2.18698
ENSG00000215695	0.0599	0.131	-2.18698
ENSG00000196154	0.1198	0.262	-2.18698
ENSG00000130489	0.0599	0.131	-2.18698
ENSG00000128228	0.0599	0.131	-2.18698
ENSG00000146555	0.1797	0.393	-2.18698
ENSG00000010319	0.0599	0.131	-2.18698
ENSG00000140264	0.4193	0.917	-2.18698
ENSG00000197019	0.0599	0.131	-2.18698
ENSG00000118515	0.4193	0.917	-2.18698
ENSG00000172985	0.0599	0.131	-2.18698
ENSG00000105492	0.1797	0.393	-2.18698
ENSG00000146828	0.1797	0.393	-2.18698
ENSG00000004809	0.1198	0.262	-2.18698
ENSG00000121073	0.1198	0.262	-2.18698
ENSG00000149150	0.2995	0.655	-2.18698
ENSG00000211584	0.0599	0.131	-2.18698
ENSG00000050438	0.0599	0.131	-2.18698
ENSG00000214046	0.1198	0.262	-2.18698
ENSG00000108854	0.0599	0.131	-2.18698
ENSG00000185420	0.0599	0.131	-2.18698
ENSG00000167208	0.0599	0.131	-2.18698
ENSG00000158480	0.1198	0.262	-2.18698
ENSG00000196369	0.0599	0.131	-2.18698
ENSG00000272752	0.0599	0.131	-2.18698
ENSG00000213648	0.0599	0.131	-2.18698
ENSG00000103363	0.0599	0.131	-2.18698
ENSG00000007866	0.0599	0.131	-2.18698
ENSG00000129566	0.1198	0.262	-2.18698
ENSG00000112561	0.1797	0.393	-2.18698
ENSG00000179886	0.0599	0.131	-2.18698
ENSG00000168936	0.1198	0.262	-2.18698
ENSG00000196187	0.0599	0.131	-2.18698
ENSG00000127191	0.0599	0.131	-2.18698
ENSG00000071575	0.1797	0.393	-2.18698
ENSG00000135452	0.0599	0.131	-2.18698
ENSG00000138629	0.1797	0.393	-2.18698
ENSG00000110057	0.2995	0.655	-2.18698
ENSG00000127540	0.0599	0.131	-2.18698
ENSG00000155313	0.0599	0.131	-2.18698
ENSG00000282458	0.0599	0.131	-2.18698
ENSG00000141580	0.1797	0.393	-2.18698
ENSG00000177082	0.0599	0.131	-2.18698
ENSG00000151718	0.0599	0.131	-2.18698
ENSG00000165424	0.0599	0.131	-2.18698
ENSG00000166261	0.0599	0.131	-2.18698
ENSG00000109445	0.1797	0.393	-2.18698
ENSG00000175213	0.0599	0.131	-2.18698
ENSG00000196268	0.0599	0.131	-2.18698
ENSG00000251369	0.0599	0.131	-2.18698
ENSG00000196214	0.0599	0.131	-2.18698
ENSG00000186814	0.0599	0.131	-2.18698
ENSG00000132003	0.1198	0.262	-2.18698
ENSG00000214655	0.1198	0.262	-2.18698
ENSG00000169710	1.2579	2.7184	-2.16106
ENSG00000143537	0.7188	1.5393	-2.14149
ENSG00000137168	0.6589	1.4083	-2.13735
ENSG00000067182	0.5391	1.1463	-2.12632
ENSG00000269858	0.4193	0.8843	-2.10899
ENSG00000136270	0.3594	0.7533	-2.09599
ENSG00000181090	0.2995	0.6223	-2.0778
ENSG00000164818	0.2995	0.6223	-2.0778
ENSG00000034152	0.2995	0.6223	-2.0778
ENSG00000161091	0.2995	0.6223	-2.0778
ENSG00000131378	0.2995	0.6223	-2.0778
ENSG00000197956	0.2995	0.6223	-2.0778
ENSG00000100241	0.2995	0.6223	-2.0778
ENSG00000105122	0.599	1.2445	-2.07763
ENSG00000137312	0.5391	1.1135	-2.06548
ENSG00000103549	0.5391	1.1135	-2.06548
ENSG00000204267	0.5391	1.1135	-2.06548
ENSG00000275700	0.2396	0.4913	-2.0505
ENSG00000116752	0.2396	0.4913	-2.0505
ENSG00000116667	0.2396	0.4913	-2.0505
ENSG00000108788	0.2396	0.4913	-2.0505
ENSG00000235568	0.2396	0.4913	-2.0505
ENSG00000085514	0.2396	0.4913	-2.0505
ENSG00000124226	0.2396	0.4913	-2.0505
ENSG00000067533	0.2396	0.4913	-2.0505
ENSG00000197818	0.2396	0.4913	-2.0505
ENSG00000197355	0.2396	0.4913	-2.0505
ENSG00000114491	0.2396	0.4913	-2.0505
ENSG00000090339	0.7188	1.4738	-2.05036
ENSG00000168918	0.4792	0.9825	-2.05029
ENSG00000173638	0.4792	0.9825	-2.05029
ENSG00000147684	1.0183	2.0633	-2.02622
ENSG00000028137	1.198	2.4236	-2.02304
ENSG00000177674	0.1797	0.3603	-2.00501
ENSG00000106367	0.1797	0.3603	-2.00501
ENSG00000164305	0.1797	0.3603	-2.00501
ENSG00000162377	0.1797	0.3603	-2.00501
ENSG00000125386	0.1797	0.3603	-2.00501
ENSG00000163820	0.1797	0.3603	-2.00501
ENSG00000189159	0.1797	0.3603	-2.00501
ENSG00000132323	0.1797	0.3603	-2.00501
ENSG00000139517	0.1797	0.3603	-2.00501
#NC	0.1797	0.3603	-2.00501
ENSG00000181038	0.1797	0.3603	-2.00501
ENSG00000060762	0.1797	0.3603	-2.00501
ENSG00000096080	0.1797	0.3603	-2.00501
ENSG00000114054	0.1797	0.3603	-2.00501
ENSG00000131788	0.1797	0.3603	-2.00501
ENSG00000127564	0.1797	0.3603	-2.00501
ENSG00000149782	0.1797	0.3603	-2.00501
ENSG00000143190	0.1797	0.3603	-2.00501
ENSG00000110801	0.1797	0.3603	-2.00501
ENSG00000137275	0.1797	0.3603	-2.00501
ENSG00000187051	0.1797	0.3603	-2.00501
ENSG00000189306	0.1797	0.3603	-2.00501
ENSG00000092108	0.1797	0.3603	-2.00501
ENSG00000100109	0.1797	0.3603	-2.00501
ENSG00000162341	0.1797	0.3603	-2.00501
ENSG00000128159	0.1797	0.3603	-2.00501
ENSG00000135763	0.1797	0.3603	-2.00501
ENSG00000181404	0.1797	0.3603	-2.00501
ENSG00000227057	0.1797	0.3603	-2.00501
ENSG00000100403	0.1797	0.3603	-2.00501
ENSG00000125912	0.7188	1.4411	-2.00487
ENSG00000213614	0.5391	1.0808	-2.00482
ENSG00000130305	0.5391	1.0808	-2.00482
ENSG00000232653	0.3594	0.7205	-2.00473
ENSG00000239672	0.3594	0.7205	-2.00473

## Sheet: Up_E3330_Fold>2
Ensembl	RL3_E330	RL2_LPS	fold_change
ENSG00000116791	1.2579	0.0328	38.3506
ENSG00000137947	1.2579	0.0328	38.3506
ENSG00000174705	1.0183	0.0328	31.0457
ENSG00000100485	0.8985	0.0328	27.3933			#NC = uncharacterized genes
ENSG00000108932	1.6772	0.0655	25.6061
ENSG00000144455	0.8386	0.0328	25.5671
ENSG00000169981	0.8386	0.0328	25.5671
ENSG00000113615	2.1564	0.0983	21.9369
ENSG00000047365	0.7188	0.0328	21.9146
ENSG00000113369	0.6589	0.0328	20.0884
ENSG00000163006	0.6589	0.0328	20.0884
ENSG00000056586	0.6589	0.0328	20.0884
ENSG00000168246	0.599	0.0328	18.2622
ENSG00000236287	0.599	0.0328	18.2622
ENSG00000067141	0.5391	0.0328	16.436
ENSG00000122643	0.5391	0.0328	16.436
ENSG00000141179	0.5391	0.0328	16.436
ENSG00000092020	0.5391	0.0328	16.436
ENSG00000166912	0.9584	0.0655	14.6321
ENSG00000179387	0.4792	0.0328	14.6098
ENSG00000154451	0.4792	0.0328	14.6098
ENSG00000110756	0.4792	0.0328	14.6098
ENSG00000119979	0.8985	0.0655	13.7176
ENSG00000198380	1.7371	0.131	13.2603
ENSG00000043093	0.8386	0.0655	12.8031
ENSG00000151553	0.8386	0.0655	12.8031
ENSG00000214367	0.8386	0.0655	12.8031
ENSG00000150681	0.8386	0.0655	12.8031
ENSG00000008277	0.4193	0.0328	12.7835
ENSG00000169239	0.4193	0.0328	12.7835
ENSG00000138764	0.4193	0.0328	12.7835
ENSG00000149476	0.4193	0.0328	12.7835
ENSG00000154153	0.4193	0.0328	12.7835
ENSG00000215424	0.4193	0.0328	12.7835
ENSG00000148459	0.4193	0.0328	12.7835
ENSG00000040199	0.4193	0.0328	12.7835
ENSG00000049883	0.4193	0.0328	12.7835
ENSG00000152464	0.4193	0.0328	12.7835
ENSG00000164209	0.4193	0.0328	12.7835
ENSG00000162722	0.4193	0.0328	12.7835
ENSG00000080200	0.7787	0.0655	11.8885
ENSG00000180979	0.7787	0.0655	11.8885
ENSG00000114739	1.1381	0.0983	11.5778
ENSG00000107164	1.4975	0.131	11.4313
ENSG00000155090	0.7188	0.0655	10.974
ENSG00000108523	0.7188	0.0655	10.974
ENSG00000163904	0.7188	0.0655	10.974
ENSG00000139163	1.0782	0.0983	10.9685
ENSG00000175548	0.3594	0.0328	10.9573
ENSG00000013523	0.3594	0.0328	10.9573
ENSG00000151458	0.3594	0.0328	10.9573
ENSG00000116761	0.3594	0.0328	10.9573
ENSG00000024526	0.3594	0.0328	10.9573
ENSG00000196678	0.3594	0.0328	10.9573
ENSG00000177051	0.3594	0.0328	10.9573
ENSG00000101052	0.3594	0.0328	10.9573
ENSG00000164323	0.3594	0.0328	10.9573
ENSG00000120458	0.3594	0.0328	10.9573
ENSG00000148335	0.3594	0.0328	10.9573
ENSG00000152942	0.3594	0.0328	10.9573
ENSG00000137040	0.3594	0.0328	10.9573
ENSG00000067836	0.3594	0.0328	10.9573
ENSG00000166548	0.3594	0.0328	10.9573
ENSG00000166471	0.3594	0.0328	10.9573
ENSG00000185973	0.3594	0.0328	10.9573
ENSG00000197008	0.3594	0.0328	10.9573
ENSG00000197062	0.3594	0.0328	10.9573
ENSG00000144228	1.0183	0.0983	10.3591
ENSG00000137145	0.6589	0.0655	10.0595
ENSG00000111266	0.6589	0.0655	10.0595
ENSG00000114796	0.6589	0.0655	10.0595
ENSG00000104312	0.6589	0.0655	10.0595
ENSG00000169914	0.9584	0.0983	9.74975
ENSG00000170571	2.2163	0.2293	9.6655
ENSG00000215012	0.599	0.0655	9.14504
ENSG00000135968	1.198	0.131	9.14504
ENSG00000164284	0.599	0.0655	9.14504
ENSG00000137513	0.599	0.0655	9.14504
ENSG00000102471	0.599	0.0655	9.14504
ENSG00000128881	0.599	0.0655	9.14504
ENSG00000265972	1.797	0.1965	9.14504
ENSG00000144959	1.4975	0.1638	9.14225
ENSG00000178074	0.8985	0.0983	9.14039
ENSG00000169446	0.8985	0.0983	9.14039
ENSG00000148925	0.2995	0.0328	9.1311
ENSG00000204922	0.2995	0.0328	9.1311
ENSG00000168005	0.2995	0.0328	9.1311
ENSG00000104218	0.2995	0.0328	9.1311
ENSG00000047230	0.2995	0.0328	9.1311
ENSG00000165359	0.2995	0.0328	9.1311
ENSG00000118197	0.2995	0.0328	9.1311
ENSG00000178397	0.2995	0.0328	9.1311
ENSG00000103241	0.2995	0.0328	9.1311
ENSG00000106701	0.2995	0.0328	9.1311
ENSG00000121964	0.2995	0.0328	9.1311
ENSG00000165102	0.2995	0.0328	9.1311
ENSG00000119138	0.2995	0.0328	9.1311
ENSG00000183814	0.2995	0.0328	9.1311
ENSG00000166407	0.2995	0.0328	9.1311
ENSG00000135749	0.2995	0.0328	9.1311
ENSG00000110435	0.2995	0.0328	9.1311
ENSG00000116095	0.2995	0.0328	9.1311
ENSG00000239653	0.2995	0.0328	9.1311
ENSG00000169972	0.2995	0.0328	9.1311
ENSG00000132669	0.2995	0.0328	9.1311
ENSG00000125352	0.2995	0.0328	9.1311
ENSG00000198863	0.2995	0.0328	9.1311
ENSG00000203705	0.2995	0.0328	9.1311
ENSG00000113638	0.2995	0.0328	9.1311
ENSG00000171928	0.2995	0.0328	9.1311
ENSG00000148154	0.2995	0.0328	9.1311
ENSG00000204186	0.2995	0.0328	9.1311
ENSG00000159882	0.2995	0.0328	9.1311
ENSG00000173275	0.2995	0.0328	9.1311
ENSG00000111540	0.8386	0.0983	8.53103
ENSG00000023445	0.5391	0.0655	8.23053
ENSG00000153046	0.5391	0.0655	8.23053
ENSG00000115548	0.5391	0.0655	8.23053
ENSG00000109270	0.5391	0.0655	8.23053
ENSG00000136897	0.5391	0.0655	8.23053
ENSG00000119950	0.5391	0.0655	8.23053
ENSG00000196116	0.5391	0.0655	8.23053
ENSG00000093217	1.0782	0.131	8.23053
ENSG00000124279	1.0183	0.131	7.77328
ENSG00000163659	1.0183	0.131	7.77328
ENSG00000134758	1.2579	0.1638	7.67949
ENSG00000134294	4.2529	0.5568	7.63811
ENSG00000094914	0.4792	0.0655	7.31603
ENSG00000115170	0.4792	0.0655	7.31603
ENSG00000160221	0.4792	0.0655	7.31603
ENSG00000154874	0.4792	0.0655	7.31603
ENSG00000178974	0.4792	0.0655	7.31603
ENSG00000063322	0.9584	0.131	7.31603
ENSG00000151366	0.9584	0.131	7.31603
ENSG00000187838	0.4792	0.0655	7.31603
ENSG00000106617	0.4792	0.0655	7.31603
ENSG00000185238	0.4792	0.0655	7.31603
ENSG00000135002	0.4792	0.0655	7.31603
ENSG00000137364	0.4792	0.0655	7.31603
ENSG00000125733	0.4792	0.0655	7.31603
ENSG00000132530	0.4792	0.0655	7.31603
ENSG00000198393	0.4792	0.0655	7.31603
ENSG00000136560	1.198	0.1638	7.3138
ENSG00000178104	0.7188	0.0983	7.31231
ENSG00000127948	0.7188	0.0983	7.31231
ENSG00000121481	0.7188	0.0983	7.31231
ENSG00000177311	0.7188	0.0983	7.31231
ENSG00000165029	0.2396	0.0328	7.30488
ENSG00000165997	0.2396	0.0328	7.30488
ENSG00000125449	0.2396	0.0328	7.30488
ENSG00000151746	0.2396	0.0328	7.30488
ENSG00000136710	0.2396	0.0328	7.30488
ENSG00000024862	0.2396	0.0328	7.30488
ENSG00000184293	0.2396	0.0328	7.30488
ENSG00000133103	0.2396	0.0328	7.30488
ENSG00000198756	0.2396	0.0328	7.30488
ENSG00000172725	0.2396	0.0328	7.30488
ENSG00000124802	0.2396	0.0328	7.30488
ENSG00000138286	0.2396	0.0328	7.30488
ENSG00000163322	0.2396	0.0328	7.30488
ENSG00000005238	0.2396	0.0328	7.30488
ENSG00000139112	0.2396	0.0328	7.30488
ENSG00000115486	0.2396	0.0328	7.30488
ENSG00000106560	0.2396	0.0328	7.30488
ENSG00000005884	0.2396	0.0328	7.30488
ENSG00000152409	0.2396	0.0328	7.30488
ENSG00000047578	0.2396	0.0328	7.30488
ENSG00000169330	0.2396	0.0328	7.30488
ENSG00000103550	0.2396	0.0328	7.30488
#NC	0.2396	0.0328	7.30488
#NC	0.2396	0.0328	7.30488
ENSG00000101574	0.2396	0.0328	7.30488
ENSG00000185115	0.2396	0.0328	7.30488
ENSG00000158006	0.2396	0.0328	7.30488
ENSG00000196092	0.2396	0.0328	7.30488
ENSG00000161217	0.2396	0.0328	7.30488
ENSG00000258429	0.2396	0.0328	7.30488
ENSG00000177614	0.2396	0.0328	7.30488
ENSG00000143224	0.2396	0.0328	7.30488
ENSG00000167994	0.2396	0.0328	7.30488
ENSG00000116191	0.2396	0.0328	7.30488
ENSG00000145916	0.2396	0.0328	7.30488
ENSG00000100784	0.2396	0.0328	7.30488
ENSG00000103472	0.2396	0.0328	7.30488
ENSG00000185485	0.2396	0.0328	7.30488
ENSG00000177058	0.2396	0.0328	7.30488
ENSG00000136052	0.2396	0.0328	7.30488
ENSG00000234617	0.2396	0.0328	7.30488
ENSG00000170677	0.2396	0.0328	7.30488
ENSG00000166068	0.2396	0.0328	7.30488
ENSG00000067221	0.2396	0.0328	7.30488
ENSG00000251022	0.2396	0.0328	7.30488
ENSG00000124731	0.2396	0.0328	7.30488
ENSG00000173960	0.2396	0.0328	7.30488
ENSG00000110002	0.2396	0.0328	7.30488
ENSG00000123124	0.2396	0.0328	7.30488
ENSG00000196584	0.2396	0.0328	7.30488
ENSG00000197114	0.2396	0.0328	7.30488
ENSG00000189298	0.2396	0.0328	7.30488
ENSG00000257267	0.2396	0.0328	7.30488
ENSG00000204611	0.2396	0.0328	7.30488
ENSG00000157657	0.2396	0.0328	7.30488
ENSG00000160336	0.2396	0.0328	7.30488
ENSG00000204623	0.2396	0.0328	7.30488
ENSG00000006634	0.8985	0.131	6.85878
ENSG00000070367	1.797	0.262	6.85878
ENSG00000215717	0.8985	0.131	6.85878
ENSG00000188549	0.6589	0.0983	6.70295
ENSG00000142583	0.6589	0.0983	6.70295
ENSG00000136158	0.6589	0.0983	6.70295
ENSG00000172888	0.6589	0.0983	6.70295
ENSG00000253710	0.4193	0.0655	6.40153
ENSG00000189114	0.8386	0.131	6.40153
ENSG00000128891	0.4193	0.0655	6.40153
ENSG00000165118	0.4193	0.0655	6.40153
ENSG00000113851	0.4193	0.0655	6.40153
ENSG00000165506	0.4193	0.0655	6.40153
ENSG00000167969	0.4193	0.0655	6.40153
ENSG00000162636	0.8386	0.131	6.40153
ENSG00000165660	0.4193	0.0655	6.40153
ENSG00000197265	0.4193	0.0655	6.40153
ENSG00000148634	0.4193	0.0655	6.40153
ENSG00000068745	0.8386	0.131	6.40153
ENSG00000122033	0.4193	0.0655	6.40153
#NC	0.4193	0.0655	6.40153
ENSG00000215193	0.4193	0.0655	6.40153
ENSG00000165195	0.4193	0.0655	6.40153
ENSG00000173281	0.4193	0.0655	6.40153
ENSG00000100372	0.4193	0.0655	6.40153
ENSG00000137700	0.4193	0.0655	6.40153
ENSG00000139505	1.8569	0.2948	6.29885
ENSG00000005700	1.4376	0.2293	6.26952
ENSG00000136603	1.4376	0.2293	6.26952
ENSG00000107798	1.0183	0.1638	6.21673
ENSG00000176597	1.198	0.1965	6.09669
ENSG00000197323	1.198	0.1965	6.09669
ENSG00000163602	1.797	0.2948	6.09566
ENSG00000085185	0.599	0.0983	6.09359
ENSG00000173207	0.599	0.0983	6.09359
ENSG00000128512	0.599	0.0983	6.09359
ENSG00000082269	0.599	0.0983	6.09359
ENSG00000118496	0.599	0.0983	6.09359
ENSG00000166225	0.599	0.0983	6.09359
ENSG00000115339	0.599	0.0983	6.09359
ENSG00000109452	0.599	0.0983	6.09359
ENSG00000096968	0.599	0.0983	6.09359
ENSG00000006459	0.599	0.0983	6.09359
ENSG00000147383	0.599	0.0983	6.09359
ENSG00000033030	0.599	0.0983	6.09359
ENSG00000111358	1.3777	0.2293	6.00829
ENSG00000173542	0.7787	0.131	5.94427
ENSG00000169241	0.7787	0.131	5.94427
ENSG00000116001	1.5574	0.262	5.94427
ENSG00000116747	0.7787	0.131	5.94427
ENSG00000112742	0.7787	0.131	5.94427
ENSG00000254004	0.7787	0.131	5.94427
ENSG00000080822	2.8752	0.4913	5.85223
ENSG00000123104	0.9584	0.1638	5.85104
ENSG00000022567	0.9584	0.1638	5.85104
ENSG00000102531	1.6772	0.2948	5.68928
ENSG00000127220	0.3594	0.0655	5.48702
ENSG00000063438	1.4376	0.262	5.48702
ENSG00000103723	0.3594	0.0655	5.48702
ENSG00000244509	0.3594	0.0655	5.48702
ENSG00000156735	1.0782	0.1965	5.48702
ENSG00000145241	0.3594	0.0655	5.48702
ENSG00000143369	0.7188	0.131	5.48702
ENSG00000118985	0.3594	0.0655	5.48702
ENSG00000152749	0.7188	0.131	5.48702
ENSG00000165417	0.7188	0.131	5.48702
ENSG00000147421	0.3594	0.0655	5.48702
ENSG00000120071	0.7188	0.131	5.48702
ENSG00000121210	0.3594	0.0655	5.48702
ENSG00000258441	0.3594	0.0655	5.48702
ENSG00000049323	0.3594	0.0655	5.48702
ENSG00000139793	0.3594	0.0655	5.48702
ENSG00000255823	0.3594	0.0655	5.48702
ENSG00000183011	0.7188	0.131	5.48702
ENSG00000175087	0.3594	0.0655	5.48702
ENSG00000164951	1.0782	0.1965	5.48702
ENSG00000078142	0.3594	0.0655	5.48702
ENSG00000160199	0.7188	0.131	5.48702
ENSG00000274985	0.3594	0.0655	5.48702
ENSG00000129317	0.3594	0.0655	5.48702
ENSG00000166532	0.3594	0.0655	5.48702
ENSG00000037241	0.3594	0.0655	5.48702
ENSG00000170145	0.3594	0.0655	5.48702
ENSG00000104450	0.3594	0.0655	5.48702
ENSG00000028839	0.3594	0.0655	5.48702
ENSG00000168769	0.3594	0.0655	5.48702
ENSG00000232810	0.3594	0.0655	5.48702
ENSG00000092203	0.7188	0.131	5.48702
ENSG00000056972	0.3594	0.0655	5.48702
ENSG00000130717	0.3594	0.0655	5.48702
ENSG00000105583	0.3594	0.0655	5.48702
ENSG00000178163	0.3594	0.0655	5.48702
ENSG00000130544	0.3594	0.0655	5.48702
ENSG00000175105	0.3594	0.0655	5.48702
ENSG00000176783	1.2579	0.2293	5.48583
ENSG00000134987	1.2579	0.2293	5.48583
ENSG00000151135	0.8985	0.1638	5.48535
ENSG00000182196	0.5391	0.0983	5.48423
ENSG00000177981	0.5391	0.0983	5.48423
ENSG00000173163	0.5391	0.0983	5.48423
ENSG00000166260	0.5391	0.0983	5.48423
ENSG00000140465	0.5391	0.0983	5.48423
ENSG00000173198	0.5391	0.0983	5.48423
ENSG00000261609	0.5391	0.0983	5.48423
ENSG00000172965	0.5391	0.0983	5.48423
ENSG00000119446	0.5391	0.0983	5.48423
ENSG00000170881	0.5391	0.0983	5.48423
ENSG00000134278	0.5391	0.0983	5.48423
ENSG00000073849	0.5391	0.0983	5.48423
ENSG00000156787	0.5391	0.0983	5.48423
ENSG00000139324	0.5391	0.0983	5.48423
ENSG00000104343	0.5391	0.0983	5.48423
ENSG00000162688	0.1797	0.0328	5.47866
ENSG00000185305	0.1797	0.0328	5.47866
ENSG00000138303	0.1797	0.0328	5.47866
ENSG00000110046	0.1797	0.0328	5.47866
ENSG00000147614	0.1797	0.0328	5.47866
ENSG00000123472	0.1797	0.0328	5.47866
ENSG00000259642	0.1797	0.0328	5.47866
ENSG00000212719	0.1797	0.0328	5.47866
ENSG00000162642	0.1797	0.0328	5.47866
ENSG00000205885	0.1797	0.0328	5.47866
ENSG00000176659	0.1797	0.0328	5.47866
ENSG00000180539	0.1797	0.0328	5.47866
ENSG00000163001	0.1797	0.0328	5.47866
ENSG00000170160	0.1797	0.0328	5.47866
ENSG00000109089	0.1797	0.0328	5.47866
ENSG00000166582	0.1797	0.0328	5.47866
ENSG00000107175	0.1797	0.0328	5.47866
ENSG00000089876	0.1797	0.0328	5.47866
ENSG00000117543	0.1797	0.0328	5.47866
ENSG00000143479	0.1797	0.0328	5.47866
ENSG00000205609	0.1797	0.0328	5.47866
ENSG00000049167	0.1797	0.0328	5.47866
ENSG00000127533	0.1797	0.0328	5.47866
ENSG00000172366	0.1797	0.0328	5.47866
ENSG00000166147	0.1797	0.0328	5.47866
ENSG00000151876	0.1797	0.0328	5.47866
ENSG00000254685	0.1797	0.0328	5.47866
ENSG00000148690	0.1797	0.0328	5.47866
ENSG00000172159	0.1797	0.0328	5.47866
ENSG00000088256	0.1797	0.0328	5.47866
ENSG00000166073	0.1797	0.0328	5.47866
ENSG00000254838	0.1797	0.0328	5.47866
ENSG00000092036	0.1797	0.0328	5.47866
ENSG00000127311	0.1797	0.0328	5.47866
ENSG00000152804	0.1797	0.0328	5.47866
ENSG00000258667	0.1797	0.0328	5.47866
ENSG00000132541	0.1797	0.0328	5.47866
ENSG00000025156	0.1797	0.0328	5.47866
ENSG00000183340	0.1797	0.0328	5.47866
ENSG00000180901	0.1797	0.0328	5.47866
ENSG00000173214	0.1797	0.0328	5.47866
ENSG00000178502	0.1797	0.0328	5.47866
ENSG00000267519	0.1797	0.0328	5.47866
#NC	0.1797	0.0328	5.47866
ENSG00000163818	0.1797	0.0328	5.47866
ENSG00000134138	0.1797	0.0328	5.47866
ENSG00000141971	0.1797	0.0328	5.47866
ENSG00000172260	0.1797	0.0328	5.47866
ENSG00000214357	0.1797	0.0328	5.47866
ENSG00000248092	0.1797	0.0328	5.47866
ENSG00000170502	0.1797	0.0328	5.47866
ENSG00000126249	0.1797	0.0328	5.47866
ENSG00000165434	0.1797	0.0328	5.47866
ENSG00000134627	0.1797	0.0328	5.47866
ENSG00000181690	0.1797	0.0328	5.47866
ENSG00000168002	0.1797	0.0328	5.47866
ENSG00000142875	0.1797	0.0328	5.47866
ENSG00000005249	0.1797	0.0328	5.47866
ENSG00000144724	0.1797	0.0328	5.47866
ENSG00000157869	0.1797	0.0328	5.47866
ENSG00000205763	0.1797	0.0328	5.47866
ENSG00000106399	0.1797	0.0328	5.47866
ENSG00000186907	0.1797	0.0328	5.47866
ENSG00000100445	0.1797	0.0328	5.47866
ENSG00000148082	0.1797	0.0328	5.47866
ENSG00000163406	0.1797	0.0328	5.47866
ENSG00000112394	0.1797	0.0328	5.47866
ENSG00000134955	0.1797	0.0328	5.47866
ENSG00000114544	0.1797	0.0328	5.47866
ENSG00000077935	0.1797	0.0328	5.47866
ENSG00000110025	0.1797	0.0328	5.47866
ENSG00000082146	0.1797	0.0328	5.47866
ENSG00000111450	0.1797	0.0328	5.47866
ENSG00000143498	0.1797	0.0328	5.47866
ENSG00000089123	0.1797	0.0328	5.47866
ENSG00000145348	0.1797	0.0328	5.47866
ENSG00000182134	0.1797	0.0328	5.47866
ENSG00000100580	0.1797	0.0328	5.47866
ENSG00000179104	0.1797	0.0328	5.47866
ENSG00000050730	0.1797	0.0328	5.47866
ENSG00000167112	0.1797	0.0328	5.47866
ENSG00000119048	0.1797	0.0328	5.47866
ENSG00000247240	0.1797	0.0328	5.47866
ENSG00000188690	0.1797	0.0328	5.47866
ENSG00000145390	0.1797	0.0328	5.47866
ENSG00000151445	0.1797	0.0328	5.47866
ENSG00000172671	0.1797	0.0328	5.47866
ENSG00000162300	0.1797	0.0328	5.47866
ENSG00000167384	0.1797	0.0328	5.47866
ENSG00000256294	0.1797	0.0328	5.47866
ENSG00000089335	0.1797	0.0328	5.47866
ENSG00000125945	0.1797	0.0328	5.47866
ENSG00000182141	0.1797	0.0328	5.47866
ENSG00000169951	0.1797	0.0328	5.47866
ENSG00000168172	1.5574	0.2948	5.2829
ENSG00000084112	1.5574	0.2948	5.2829
ENSG00000071967	1.3777	0.262	5.2584
ENSG00000156531	1.198	0.2293	5.2246
ENSG00000138399	1.0183	0.1965	5.18219
ENSG00000021574	1.0183	0.1965	5.18219
ENSG00000204217	0.8386	0.1638	5.11966
ENSG00000129680	0.8386	0.1638	5.11966
ENSG00000113522	0.8386	0.1638	5.11966
ENSG00000180008	0.8386	0.1638	5.11966
ENSG00000117262	0.6589	0.131	5.02977
ENSG00000119969	1.3178	0.262	5.02977
ENSG00000114978	1.9767	0.393	5.02977
ENSG00000173889	0.6589	0.131	5.02977
ENSG00000147872	1.3178	0.262	5.02977
ENSG00000162236	0.6589	0.131	5.02977
ENSG00000109084	0.6589	0.131	5.02977
ENSG00000028116	0.6589	0.131	5.02977
ENSG00000114450	2.4559	0.4913	4.99878
ENSG00000198815	1.1381	0.2293	4.96337
ENSG00000151779	0.9584	0.1965	4.87735
ENSG00000101096	0.9584	0.1965	4.87735
ENSG00000144566	0.9584	0.1965	4.87735
ENSG00000117500	1.4376	0.2948	4.87653
ENSG00000196975	0.4792	0.0983	4.87487
ENSG00000145782	0.4792	0.0983	4.87487
ENSG00000136492	0.4792	0.0983	4.87487
ENSG00000134508	0.4792	0.0983	4.87487
ENSG00000065615	0.4792	0.0983	4.87487
ENSG00000161671	0.4792	0.0983	4.87487
ENSG00000143457	0.4792	0.0983	4.87487
ENSG00000250462	0.4792	0.0983	4.87487
ENSG00000111912	0.4792	0.0983	4.87487
ENSG00000164494	0.4792	0.0983	4.87487
ENSG00000120519	0.4792	0.0983	4.87487
ENSG00000138375	0.4792	0.0983	4.87487
ENSG00000071189	0.4792	0.0983	4.87487
ENSG00000171475	0.4792	0.0983	4.87487
ENSG00000155329	0.4792	0.0983	4.87487
ENSG00000213799	0.4792	0.0983	4.87487
ENSG00000067066	1.7371	0.3603	4.82126
ENSG00000274211	0.7787	0.1638	4.75397
ENSG00000116199	1.0782	0.2293	4.70214
ENSG00000173905	1.0782	0.2293	4.70214
ENSG00000135679	1.3777	0.2948	4.67334
ENSG00000036054	1.3777	0.2948	4.67334
ENSG00000134324	1.6772	0.3603	4.65501
ENSG00000164190	2.2762	0.4913	4.63301
ENSG00000011198	0.2995	0.0655	4.57252
ENSG00000237837	0.2995	0.0655	4.57252
ENSG00000159063	0.599	0.131	4.57252
ENSG00000175054	0.2995	0.0655	4.57252
ENSG00000138376	0.599	0.131	4.57252
ENSG00000112983	0.2995	0.0655	4.57252
ENSG00000133641	0.2995	0.0655	4.57252
ENSG00000168944	0.2995	0.0655	4.57252
ENSG00000153922	0.8985	0.1965	4.57252
ENSG00000110871	0.2995	0.0655	4.57252
ENSG00000021826	0.2995	0.0655	4.57252
ENSG00000203710	0.2995	0.0655	4.57252
ENSG00000149474	0.2995	0.0655	4.57252
ENSG00000004975	0.2995	0.0655	4.57252
ENSG00000114346	0.599	0.131	4.57252
ENSG00000082805	0.8985	0.1965	4.57252
ENSG00000197798	0.2995	0.0655	4.57252
ENSG00000165355	0.2995	0.0655	4.57252
ENSG00000146192	0.2995	0.0655	4.57252
ENSG00000163251	0.2995	0.0655	4.57252
ENSG00000140905	0.2995	0.0655	4.57252
ENSG00000173264	0.2995	0.0655	4.57252
ENSG00000166398	0.2995	0.0655	4.57252
ENSG00000168675	0.2995	0.0655	4.57252
ENSG00000111684	0.599	0.131	4.57252
ENSG00000066557	1.198	0.262	4.57252
ENSG00000196782	0.2995	0.0655	4.57252
ENSG00000050748	0.599	0.131	4.57252
ENSG00000198060	0.599	0.131	4.57252
ENSG00000165943	0.2995	0.0655	4.57252
ENSG00000005302	0.8985	0.1965	4.57252
ENSG00000003509	0.599	0.131	4.57252
ENSG00000124596	0.2995	0.0655	4.57252
ENSG00000175938	0.2995	0.0655	4.57252
ENSG00000132823	0.2995	0.0655	4.57252
ENSG00000134283	0.599	0.131	4.57252
ENSG00000139405	0.599	0.131	4.57252
ENSG00000234377	0.2995	0.0655	4.57252
ENSG00000102218	2.0965	0.4585	4.57252
ENSG00000223508	0.2995	0.0655	4.57252
ENSG00000155850	0.8985	0.1965	4.57252
ENSG00000104976	0.2995	0.0655	4.57252
ENSG00000145375	0.2995	0.0655	4.57252
ENSG00000140950	0.2995	0.0655	4.57252
ENSG00000204178	0.8985	0.1965	4.57252
ENSG00000170855	0.2995	0.0655	4.57252
ENSG00000165832	0.2995	0.0655	4.57252
ENSG00000081307	0.599	0.131	4.57252
ENSG00000196387	0.2995	0.0655	4.57252
ENSG00000122591	1.3178	0.2948	4.47015
ENSG00000155304	2.0366	0.4585	4.44188
ENSG00000148337	1.0183	0.2293	4.44091
ENSG00000173852	1.0183	0.2293	4.44091
ENSG00000115808	1.7371	0.393	4.4201
ENSG00000152332	4.6124	1.048	4.40115
ENSG00000111731	1.4376	0.3275	4.38962
ENSG00000198363	0.7188	0.1638	4.38828
ENSG00000234545	0.7188	0.1638	4.38828
ENSG00000087263	0.7188	0.1638	4.38828
ENSG00000115421	0.7188	0.1638	4.38828
ENSG00000162775	0.7188	0.1638	4.38828
ENSG00000106344	0.7188	0.1638	4.38828
ENSG00000121486	0.7188	0.1638	4.38828
ENSG00000169062	0.7188	0.1638	4.38828
ENSG00000102189	0.8386	0.1965	4.26768
ENSG00000143368	1.6772	0.393	4.26768
ENSG00000173273	0.8386	0.1965	4.26768
ENSG00000112343	0.8386	0.1965	4.26768
ENSG00000197976	0.4193	0.0983	4.26551
ENSG00000119523	0.4193	0.0983	4.26551
ENSG00000062725	0.4193	0.0983	4.26551
ENSG00000121578	0.4193	0.0983	4.26551
ENSG00000110619	0.4193	0.0983	4.26551
ENSG00000119004	0.4193	0.0983	4.26551
ENSG00000264364	0.4193	0.0983	4.26551
ENSG00000128923	0.4193	0.0983	4.26551
ENSG00000136935	0.4193	0.0983	4.26551
ENSG00000085382	0.4193	0.0983	4.26551
ENSG00000160194	0.4193	0.0983	4.26551
ENSG00000184203	0.4193	0.0983	4.26551
ENSG00000108825	0.4193	0.0983	4.26551
ENSG00000011454	0.4193	0.0983	4.26551
ENSG00000111961	0.4193	0.0983	4.26551
ENSG00000186522	0.4193	0.0983	4.26551
ENSG00000168566	0.4193	0.0983	4.26551
ENSG00000117155	0.4193	0.0983	4.26551
ENSG00000124356	0.4193	0.0983	4.26551
ENSG00000164674	0.4193	0.0983	4.26551
ENSG00000113621	0.4193	0.0983	4.26551
ENSG00000136631	0.4193	0.0983	4.26551
ENSG00000181220	0.4193	0.0983	4.26551
ENSG00000019995	0.4193	0.0983	4.26551
ENSG00000100605	2.2163	0.524	4.22958
ENSG00000117000	1.3777	0.3275	4.20672
ENSG00000131966	0.9584	0.2293	4.17968
ENSG00000153317	0.9584	0.2293	4.17968
ENSG00000130779	0.9584	0.2293	4.17968
ENSG00000101752	0.9584	0.2293	4.17968
ENSG00000121297	0.9584	0.2293	4.17968
ENSG00000198464	0.9584	0.2293	4.17968
ENSG00000170248	4.0732	0.9825	4.14575
ENSG00000185829	0.5391	0.131	4.11527
ENSG00000204842	0.5391	0.131	4.11527
ENSG00000066427	0.5391	0.131	4.11527
ENSG00000089234	0.5391	0.131	4.11527
ENSG00000163823	0.5391	0.131	4.11527
ENSG00000136807	0.5391	0.131	4.11527
ENSG00000119878	0.5391	0.131	4.11527
ENSG00000070190	0.5391	0.131	4.11527
ENSG00000165169	0.5391	0.131	4.11527
ENSG00000127084	0.5391	0.131	4.11527
ENSG00000111670	1.0782	0.262	4.11527
ENSG00000149084	0.5391	0.131	4.11527
ENSG00000174106	0.5391	0.131	4.11527
ENSG00000133739	0.5391	0.131	4.11527
ENSG00000090432	0.5391	0.131	4.11527
ENSG00000145414	0.5391	0.131	4.11527
ENSG00000133056	0.5391	0.131	4.11527
ENSG00000141682	0.5391	0.131	4.11527
ENSG00000146587	1.0782	0.262	4.11527
ENSG00000129667	0.5391	0.131	4.11527
ENSG00000163961	0.5391	0.131	4.11527
ENSG00000129810	0.5391	0.131	4.11527
ENSG00000119685	0.5391	0.131	4.11527
ENSG00000180667	0.5391	0.131	4.11527
ENSG00000188177	0.5391	0.131	4.11527
ENSG00000082898	10.1831	2.4891	4.09108
ENSG00000172292	1.7371	0.4258	4.07961
ENSG00000161791	1.198	0.2948	4.06377
ENSG00000104064	1.198	0.2948	4.06377
ENSG00000146830	3.0549	0.7533	4.05536
ENSG00000121931	1.3178	0.3275	4.02382
ENSG00000115966	1.9767	0.4913	4.02341
ENSG00000018610	0.6589	0.1638	4.02259
ENSG00000163378	0.6589	0.1638	4.02259
ENSG00000119616	0.6589	0.1638	4.02259
ENSG00000163110	0.6589	0.1638	4.02259
ENSG00000100614	0.6589	0.1638	4.02259
ENSG00000117620	0.6589	0.1638	4.02259
ENSG00000128791	0.6589	0.1638	4.02259
ENSG00000162623	0.6589	0.1638	4.02259
ENSG00000109814	0.6589	0.1638	4.02259
ENSG00000182831	0.7787	0.1965	3.96285
ENSG00000060339	1.5574	0.393	3.96285
ENSG00000125868	0.7787	0.1965	3.96285
ENSG00000177150	0.7787	0.1965	3.96285
ENSG00000197601	0.7787	0.1965	3.96285
ENSG00000151806	0.7787	0.1965	3.96285
ENSG00000140044	0.7787	0.1965	3.96285
ENSG00000243335	0.7787	0.1965	3.96285
ENSG00000108256	3.1148	0.786	3.96285
ENSG00000152520	0.7787	0.1965	3.96285
ENSG00000072042	0.7787	0.1965	3.96285
ENSG00000144867	0.7787	0.1965	3.96285
ENSG00000164329	1.6772	0.4258	3.93894
ENSG00000112245	2.5757	0.655	3.93237
ENSG00000152457	0.8985	0.2293	3.91845
ENSG00000156052	0.8985	0.2293	3.91845
ENSG00000144909	0.8985	0.2293	3.91845
ENSG00000118412	1.0183	0.262	3.88664
ENSG00000198087	1.0183	0.262	3.88664
ENSG00000176624	1.0183	0.262	3.88664
ENSG00000038210	1.0183	0.262	3.88664
ENSG00000110851	1.0183	0.262	3.88664
ENSG00000145041	1.0183	0.262	3.88664
ENSG00000197714	1.0183	0.262	3.88664
ENSG00000151503	2.1564	0.5568	3.87284
ENSG00000182372	1.1381	0.2948	3.86058
ENSG00000198690	1.1381	0.2948	3.86058
ENSG00000119912	1.1381	0.2948	3.86058
ENSG00000176142	1.1381	0.2948	3.86058
ENSG00000172869	1.3777	0.3603	3.82376
ENSG00000081087	1.3777	0.3603	3.82376
ENSG00000166128	2.995	0.786	3.81043
ENSG00000169967	1.7371	0.4585	3.78866
ENSG00000138778	1.8569	0.4913	3.77956
ENSG00000151012	4.0732	1.0808	3.76869
ENSG00000204673	0.2396	0.0655	3.65802
ENSG00000129055	0.4792	0.131	3.65802
ENSG00000118454	1.198	0.3275	3.65802
ENSG00000133302	0.2396	0.0655	3.65802
ENSG00000250151	0.2396	0.0655	3.65802
ENSG00000110881	0.2396	0.0655	3.65802
ENSG00000105778	0.4792	0.131	3.65802
#NC	0.2396	0.0655	3.65802
ENSG00000130921	0.2396	0.0655	3.65802
ENSG00000185905	0.2396	0.0655	3.65802
ENSG00000273604	0.4792	0.131	3.65802
ENSG00000214212	0.2396	0.0655	3.65802
ENSG00000138658	0.2396	0.0655	3.65802
ENSG00000157693	0.2396	0.0655	3.65802
ENSG00000118200	0.2396	0.0655	3.65802
ENSG00000154781	0.2396	0.0655	3.65802
ENSG00000166946	0.4792	0.131	3.65802
ENSG00000102384	0.4792	0.131	3.65802
ENSG00000164118	0.4792	0.131	3.65802
ENSG00000111860	0.2396	0.0655	3.65802
ENSG00000134255	0.2396	0.0655	3.65802
ENSG00000138433	0.2396	0.0655	3.65802
ENSG00000006695	0.2396	0.0655	3.65802
ENSG00000203667	0.2396	0.0655	3.65802
ENSG00000143164	0.9584	0.262	3.65802
ENSG00000100612	0.4792	0.131	3.65802
ENSG00000128590	0.2396	0.0655	3.65802
ENSG00000013563	0.2396	0.0655	3.65802
ENSG00000087470	1.198	0.3275	3.65802
ENSG00000172269	0.2396	0.0655	3.65802
ENSG00000187240	0.2396	0.0655	3.65802
ENSG00000187840	0.4792	0.131	3.65802
ENSG00000149499	0.2396	0.0655	3.65802
ENSG00000071889	0.2396	0.0655	3.65802
ENSG00000078098	0.2396	0.0655	3.65802
ENSG00000213453	0.2396	0.0655	3.65802
ENSG00000281887	0.2396	0.0655	3.65802
ENSG00000186469	0.2396	0.0655	3.65802
ENSG00000066455	0.4792	0.131	3.65802
ENSG00000115806	1.198	0.3275	3.65802
ENSG00000166123	0.2396	0.0655	3.65802
ENSG00000228315	0.2396	0.0655	3.65802
ENSG00000225217	0.2396	0.0655	3.65802
ENSG00000107036	0.7188	0.1965	3.65802
ENSG00000109787	0.7188	0.1965	3.65802
ENSG00000087299	0.4792	0.131	3.65802
ENSG00000176018	0.4792	0.131	3.65802
ENSG00000121211	0.2396	0.0655	3.65802
ENSG00000173272	0.2396	0.0655	3.65802
ENSG00000196290	0.2396	0.0655	3.65802
ENSG00000183828	0.2396	0.0655	3.65802
ENSG00000167081	0.2396	0.0655	3.65802
ENSG00000083535	0.2396	0.0655	3.65802
ENSG00000255072	0.2396	0.0655	3.65802
ENSG00000163389	0.2396	0.0655	3.65802
ENSG00000196850	0.7188	0.1965	3.65802
ENSG00000183943	0.4792	0.131	3.65802
ENSG00000159335	0.4792	0.131	3.65802
ENSG00000110060	0.2396	0.0655	3.65802
ENSG00000004700	1.4376	0.393	3.65802
ENSG00000159496	0.2396	0.0655	3.65802
ENSG00000166439	0.9584	0.262	3.65802
ENSG00000182552	0.2396	0.0655	3.65802
ENSG00000100347	0.2396	0.0655	3.65802
ENSG00000031698	0.7188	0.1965	3.65802
ENSG00000174938	0.2396	0.0655	3.65802
ENSG00000104205	0.4792	0.131	3.65802
ENSG00000116991	0.7188	0.1965	3.65802
ENSG00000110660	0.2396	0.0655	3.65802
ENSG00000137491	0.2396	0.0655	3.65802
ENSG00000188725	0.4792	0.131	3.65802
ENSG00000143842	0.2396	0.0655	3.65802
ENSG00000196141	0.2396	0.0655	3.65802
ENSG00000266028	0.9584	0.262	3.65802
ENSG00000174353	0.4792	0.131	3.65802
ENSG00000109689	0.4792	0.131	3.65802
ENSG00000148835	0.4792	0.131	3.65802
ENSG00000104055	0.7188	0.1965	3.65802
ENSG00000164296	0.2396	0.0655	3.65802
ENSG00000164168	0.4792	0.131	3.65802
ENSG00000167904	0.2396	0.0655	3.65802
ENSG00000116857	0.2396	0.0655	3.65802
ENSG00000173530	0.2396	0.0655	3.65802
ENSG00000107854	1.6772	0.4585	3.65802
ENSG00000160404	0.2396	0.0655	3.65802
ENSG00000181029	0.2396	0.0655	3.65802
ENSG00000114999	1.4376	0.393	3.65802
ENSG00000120686	0.2396	0.0655	3.65802
ENSG00000115446	0.2396	0.0655	3.65802
ENSG00000111962	0.2396	0.0655	3.65802
ENSG00000136451	1.198	0.3275	3.65802
ENSG00000147852	0.4792	0.131	3.65802
ENSG00000156931	0.2396	0.0655	3.65802
ENSG00000102763	0.2396	0.0655	3.65802
ENSG00000165392	0.2396	0.0655	3.65802
ENSG00000149658	1.198	0.3275	3.65802
ENSG00000155592	0.4792	0.131	3.65802
ENSG00000108175	2.396	0.655	3.65802
ENSG00000147124	0.2396	0.0655	3.65802
ENSG00000186020	0.2396	0.0655	3.65802
ENSG00000272589	0.2396	0.0655	3.65802
ENSG00000101544	1.0782	0.2948	3.65739
ENSG00000119537	1.0782	0.2948	3.65739
ENSG00000187764	1.0782	0.2948	3.65739
ENSG00000163029	1.0782	0.2948	3.65739
ENSG00000069869	0.8386	0.2293	3.65722
ENSG00000120137	0.8386	0.2293	3.65722
ENSG00000166024	0.8386	0.2293	3.65722
ENSG00000059377	0.8386	0.2293	3.65722
ENSG00000140265	0.8386	0.2293	3.65722
ENSG00000146574	0.599	0.1638	3.6569
ENSG00000179241	0.599	0.1638	3.6569
ENSG00000175110	0.599	0.1638	3.6569
ENSG00000180354	0.599	0.1638	3.6569
ENSG00000180628	0.599	0.1638	3.6569
ENSG00000130313	0.599	0.1638	3.6569
ENSG00000054148	0.599	0.1638	3.6569
ENSG00000164985	0.599	0.1638	3.6569
ENSG00000108557	0.599	0.1638	3.6569
ENSG00000162695	0.599	0.1638	3.6569
ENSG00000198689	0.599	0.1638	3.6569
ENSG00000149289	0.599	0.1638	3.6569
ENSG00000225614	0.599	0.1638	3.6569
ENSG00000153140	0.3594	0.0983	3.65615
ENSG00000150401	0.3594	0.0983	3.65615
ENSG00000134574	0.3594	0.0983	3.65615
ENSG00000198018	0.3594	0.0983	3.65615
ENSG00000108799	0.3594	0.0983	3.65615
ENSG00000188352	0.3594	0.0983	3.65615
ENSG00000110074	0.3594	0.0983	3.65615
ENSG00000152904	0.3594	0.0983	3.65615
ENSG00000159921	0.3594	0.0983	3.65615
ENSG00000111911	0.3594	0.0983	3.65615
ENSG00000119509	0.3594	0.0983	3.65615
ENSG00000173926	0.3594	0.0983	3.65615
ENSG00000138382	0.3594	0.0983	3.65615
ENSG00000271605	0.3594	0.0983	3.65615
ENSG00000121680	0.3594	0.0983	3.65615
ENSG00000166289	0.3594	0.0983	3.65615
ENSG00000122512	0.3594	0.0983	3.65615
ENSG00000165983	0.3594	0.0983	3.65615
ENSG00000134242	0.3594	0.0983	3.65615
ENSG00000130340	0.3594	0.0983	3.65615
ENSG00000198142	0.3594	0.0983	3.65615
ENSG00000105866	0.3594	0.0983	3.65615
ENSG00000088451	0.3594	0.0983	3.65615
ENSG00000176946	0.3594	0.0983	3.65615
ENSG00000138050	0.3594	0.0983	3.65615
#NC	0.3594	0.0983	3.65615
ENSG00000100568	0.3594	0.0983	3.65615
ENSG00000137871	0.3594	0.0983	3.65615
ENSG00000121406	0.3594	0.0983	3.65615
ENSG00000114626	0.1198	0.0328	3.65244
ENSG00000078053	0.1198	0.0328	3.65244
ENSG00000106524	0.1198	0.0328	3.65244
ENSG00000165322	0.1198	0.0328	3.65244
ENSG00000186666	0.1198	0.0328	3.65244
ENSG00000107779	0.1198	0.0328	3.65244
ENSG00000271816	0.1198	0.0328	3.65244
ENSG00000160469	0.1198	0.0328	3.65244
ENSG00000186470	0.1198	0.0328	3.65244
ENSG00000119965	0.1198	0.0328	3.65244
ENSG00000157895	0.1198	0.0328	3.65244
ENSG00000186665	0.1198	0.0328	3.65244
ENSG00000228300	0.1198	0.0328	3.65244
ENSG00000167535	0.1198	0.0328	3.65244
ENSG00000153048	0.1198	0.0328	3.65244
ENSG00000160200	0.1198	0.0328	3.65244
ENSG00000144395	0.1198	0.0328	3.65244
ENSG00000216937	0.1198	0.0328	3.65244
ENSG00000108688	0.1198	0.0328	3.65244
ENSG00000234585	0.1198	0.0328	3.65244
ENSG00000066294	0.1198	0.0328	3.65244
ENSG00000109220	0.1198	0.0328	3.65244
ENSG00000069493	0.1198	0.0328	3.65244
ENSG00000183978	0.1198	0.0328	3.65244
ENSG00000145781	0.1198	0.0328	3.65244
ENSG00000132423	0.1198	0.0328	3.65244
ENSG00000169372	0.1198	0.0328	3.65244
ENSG00000205755	0.1198	0.0328	3.65244
ENSG00000117151	0.1198	0.0328	3.65244
ENSG00000040531	0.1198	0.0328	3.65244
ENSG00000058866	0.1198	0.0328	3.65244
ENSG00000162616	0.1198	0.0328	3.65244
ENSG00000129518	0.1198	0.0328	3.65244
ENSG00000214595	0.1198	0.0328	3.65244
ENSG00000124074	0.1198	0.0328	3.65244
ENSG00000111674	0.1198	0.0328	3.65244
ENSG00000142459	0.1198	0.0328	3.65244
ENSG00000151327	0.1198	0.0328	3.65244
ENSG00000114541	0.1198	0.0328	3.65244
ENSG00000127554	0.1198	0.0328	3.65244
ENSG00000198873	0.1198	0.0328	3.65244
ENSG00000131351	0.1198	0.0328	3.65244
ENSG00000196747	0.1198	0.0328	3.65244
ENSG00000158373	0.1198	0.0328	3.65244
ENSG00000173110	0.1198	0.0328	3.65244
ENSG00000185745	0.1198	0.0328	3.65244
ENSG00000118096	0.1198	0.0328	3.65244
ENSG00000096872	0.1198	0.0328	3.65244
ENSG00000150782	0.1198	0.0328	3.65244
ENSG00000102057	0.1198	0.0328	3.65244
ENSG00000134504	0.1198	0.0328	3.65244
ENSG00000089177	0.1198	0.0328	3.65244
ENSG00000165115	0.1198	0.0328	3.65244
ENSG00000239569	0.1198	0.0328	3.65244
ENSG00000198945	0.1198	0.0328	3.65244
ENSG00000244482	0.1198	0.0328	3.65244
ENSG00000188185	0.1198	0.0328	3.65244
ENSG00000281332	0.1198	0.0328	3.65244
ENSG00000185621	0.1198	0.0328	3.65244
#NC	0.1198	0.0328	3.65244
#NC	0.1198	0.0328	3.65244
#NC	0.1198	0.0328	3.65244
#NC	0.1198	0.0328	3.65244
#NC	0.1198	0.0328	3.65244
ENSG00000186001	0.1198	0.0328	3.65244
ENSG00000007392	0.1198	0.0328	3.65244
ENSG00000112799	0.1198	0.0328	3.65244
ENSG00000258839	0.1198	0.0328	3.65244
ENSG00000145388	0.1198	0.0328	3.65244
ENSG00000165819	0.1198	0.0328	3.65244
#NC	0.1198	0.0328	3.65244
ENSG00000187098	0.1198	0.0328	3.65244
ENSG00000157227	0.1198	0.0328	3.65244
ENSG00000020426	0.1198	0.0328	3.65244
ENSG00000138587	0.1198	0.0328	3.65244
ENSG00000198417	0.1198	0.0328	3.65244
ENSG00000122085	0.1198	0.0328	3.65244
ENSG00000183091	0.1198	0.0328	3.65244
ENSG00000142546	0.1198	0.0328	3.65244
ENSG00000184162	0.1198	0.0328	3.65244
#NC	0.1198	0.0328	3.65244
ENSG00000178694	0.1198	0.0328	3.65244
ENSG00000223705	0.1198	0.0328	3.65244
ENSG00000103274	0.1198	0.0328	3.65244
ENSG00000197822	0.1198	0.0328	3.65244
ENSG00000111325	0.1198	0.0328	3.65244
ENSG00000123353	0.1198	0.0328	3.65244
ENSG00000107719	0.1198	0.0328	3.65244
ENSG00000157881	0.1198	0.0328	3.65244
ENSG00000180867	0.1198	0.0328	3.65244
ENSG00000132326	0.1198	0.0328	3.65244
ENSG00000123965	0.1198	0.0328	3.65244
ENSG00000113356	0.1198	0.0328	3.65244
ENSG00000240344	0.1198	0.0328	3.65244
ENSG00000120910	0.1198	0.0328	3.65244
ENSG00000243279	0.1198	0.0328	3.65244
ENSG00000163421	0.1198	0.0328	3.65244
ENSG00000161542	0.1198	0.0328	3.65244
ENSG00000089682	0.1198	0.0328	3.65244
ENSG00000169629	0.1198	0.0328	3.65244
ENSG00000117016	0.1198	0.0328	3.65244
ENSG00000220749	0.1198	0.0328	3.65244
ENSG00000136643	0.1198	0.0328	3.65244
ENSG00000132275	0.1198	0.0328	3.65244
ENSG00000173611	0.1198	0.0328	3.65244
ENSG00000075826	0.1198	0.0328	3.65244
ENSG00000110013	0.1198	0.0328	3.65244
ENSG00000160584	0.1198	0.0328	3.65244
ENSG00000215474	0.1198	0.0328	3.65244
ENSG00000146411	0.1198	0.0328	3.65244
ENSG00000213599	0.1198	0.0328	3.65244
ENSG00000166002	0.1198	0.0328	3.65244
ENSG00000250317	0.1198	0.0328	3.65244
ENSG00000197989	0.1198	0.0328	3.65244
ENSG00000124104	0.1198	0.0328	3.65244
ENSG00000010327	0.1198	0.0328	3.65244
ENSG00000115694	0.1198	0.0328	3.65244
ENSG00000141384	0.1198	0.0328	3.65244
ENSG00000116205	0.1198	0.0328	3.65244
ENSG00000148737	0.1198	0.0328	3.65244
ENSG00000069702	0.1198	0.0328	3.65244
ENSG00000140993	0.1198	0.0328	3.65244
ENSG00000101342	0.1198	0.0328	3.65244
ENSG00000166822	0.1198	0.0328	3.65244
ENSG00000149115	0.1198	0.0328	3.65244
ENSG00000167543	0.1198	0.0328	3.65244
ENSG00000145331	0.1198	0.0328	3.65244
ENSG00000275835	0.1198	0.0328	3.65244
ENSG00000148429	0.1198	0.0328	3.65244
ENSG00000140006	0.1198	0.0328	3.65244
ENSG00000196236	0.1198	0.0328	3.65244
ENSG00000166435	0.1198	0.0328	3.65244
ENSG00000259305	0.1198	0.0328	3.65244
ENSG00000132950	0.1198	0.0328	3.65244
ENSG00000172262	0.1198	0.0328	3.65244
ENSG00000175395	0.1198	0.0328	3.65244
ENSG00000166188	0.1198	0.0328	3.65244
ENSG00000133250	0.1198	0.0328	3.65244
ENSG00000124459	0.1198	0.0328	3.65244
ENSG00000204604	0.1198	0.0328	3.65244
ENSG00000162714	0.1198	0.0328	3.65244
ENSG00000103199	0.1198	0.0328	3.65244
ENSG00000186300	0.1198	0.0328	3.65244
ENSG00000249709	0.1198	0.0328	3.65244
ENSG00000196437	0.1198	0.0328	3.65244
ENSG00000197483	0.1198	0.0328	3.65244
ENSG00000167562	0.1198	0.0328	3.65244
ENSG00000179965	0.1198	0.0328	3.65244
ENSG00000173875	0.1198	0.0328	3.65244
ENSG00000167766	0.1198	0.0328	3.65244
ENSG00000198205	0.1198	0.0328	3.65244
ENSG00000120063	2.5757	0.7205	3.57488
ENSG00000198408	2.2163	0.6223	3.56147
ENSG00000197930	1.7371	0.4913	3.53572
ENSG00000112237	1.6173	0.4585	3.52737
ENSG00000083799	1.4975	0.4258	3.51691
ENSG00000244405	1.3777	0.393	3.5056
ENSG00000169508	1.2579	0.3603	3.49126
ENSG00000164252	1.1381	0.3275	3.47511
ENSG00000179630	2.2762	0.655	3.47511
ENSG00000068305	1.1381	0.3275	3.47511
ENSG00000146263	1.1381	0.3275	3.47511
ENSG00000138078	1.1381	0.3275	3.47511
ENSG00000113643	1.1381	0.3275	3.47511
ENSG00000103995	1.0183	0.2948	3.45421
ENSG00000173011	1.0183	0.2948	3.45421
ENSG00000152128	1.0183	0.2948	3.45421
ENSG00000125351	1.0183	0.2948	3.45421
ENSG00000127314	2.8153	0.8188	3.43832
ENSG00000082074	0.8985	0.262	3.42939
ENSG00000136141	0.8985	0.262	3.42939
ENSG00000198625	1.797	0.524	3.42939
ENSG00000112851	1.6772	0.4913	3.4138
ENSG00000165288	0.7787	0.2293	3.39599
ENSG00000064703	0.7787	0.2293	3.39599
ENSG00000083099	0.7787	0.2293	3.39599
ENSG00000159256	0.7787	0.2293	3.39599
ENSG00000107951	0.7787	0.2293	3.39599
ENSG00000136243	0.7787	0.2293	3.39599
ENSG00000091732	0.7787	0.2293	3.39599
ENSG00000156110	0.6589	0.1965	3.35318
ENSG00000060982	0.6589	0.1965	3.35318
ENSG00000159873	1.3178	0.393	3.35318
ENSG00000108100	0.6589	0.1965	3.35318
ENSG00000085719	1.3178	0.393	3.35318
ENSG00000168209	0.6589	0.1965	3.35318
ENSG00000054523	1.3178	0.393	3.35318
ENSG00000168175	1.3178	0.393	3.35318
ENSG00000124275	0.6589	0.1965	3.35318
ENSG00000213965	1.3178	0.393	3.35318
ENSG00000006576	0.6589	0.1965	3.35318
ENSG00000240849	0.6589	0.1965	3.35318
ENSG00000146842	0.6589	0.1965	3.35318
ENSG00000103404	0.6589	0.1965	3.35318
ENSG00000100722	0.6589	0.1965	3.35318
ENSG00000083223	0.6589	0.1965	3.35318
ENSG00000106546	1.198	0.3603	3.32501
ENSG00000135837	2.1564	0.655	3.29221
ENSG00000174010	1.0782	0.3275	3.29221
ENSG00000196715	2.1564	0.655	3.29221
ENSG00000177879	0.5391	0.1638	3.29121
ENSG00000162813	0.5391	0.1638	3.29121
ENSG00000134717	0.5391	0.1638	3.29121
ENSG00000107371	0.5391	0.1638	3.29121
ENSG00000070444	0.5391	0.1638	3.29121
ENSG00000163918	0.5391	0.1638	3.29121
ENSG00000011295	0.5391	0.1638	3.29121
ENSG00000122042	0.5391	0.1638	3.29121
ENSG00000164022	0.9584	0.2948	3.25102
ENSG00000143756	0.9584	0.2948	3.25102
ENSG00000176542	0.9584	0.2948	3.25102
ENSG00000162702	0.9584	0.2948	3.25102
ENSG00000005483	1.3777	0.4258	3.23556
ENSG00000143442	1.3777	0.4258	3.23556
ENSG00000138593	1.3777	0.4258	3.23556
ENSG00000176871	1.3777	0.4258	3.23556
ENSG00000114573	3.1747	0.9825	3.23125
ENSG00000179295	4.4327	1.3756	3.22238
ENSG00000113812	0.8386	0.262	3.20076
ENSG00000072364	0.8386	0.262	3.20076
ENSG00000214160	0.8386	0.262	3.20076
ENSG00000066739	0.4193	0.131	3.20076
ENSG00000156273	0.8386	0.262	3.20076
ENSG00000078699	0.4193	0.131	3.20076
ENSG00000168564	0.4193	0.131	3.20076
ENSG00000107874	0.4193	0.131	3.20076
ENSG00000127334	0.4193	0.131	3.20076
ENSG00000109911	0.4193	0.131	3.20076
ENSG00000077458	0.4193	0.131	3.20076
ENSG00000114416	0.8386	0.262	3.20076
ENSG00000130005	0.4193	0.131	3.20076
ENSG00000171115	0.4193	0.131	3.20076
ENSG00000133731	0.4193	0.131	3.20076
ENSG00000119669	0.4193	0.131	3.20076
ENSG00000128928	0.4193	0.131	3.20076
ENSG00000162441	0.4193	0.131	3.20076
ENSG00000165055	0.4193	0.131	3.20076
ENSG00000122140	0.8386	0.262	3.20076
ENSG00000148200	0.4193	0.131	3.20076
ENSG00000163964	0.4193	0.131	3.20076
ENSG00000100023	0.4193	0.131	3.20076
ENSG00000120685	1.2579	0.393	3.20076
ENSG00000171862	0.4193	0.131	3.20076
ENSG00000112167	0.4193	0.131	3.20076
ENSG00000170385	0.8386	0.262	3.20076
ENSG00000153006	0.4193	0.131	3.20076
ENSG00000115750	0.4193	0.131	3.20076
ENSG00000163235	0.4193	0.131	3.20076
ENSG00000149932	0.4193	0.131	3.20076
ENSG00000076604	0.4193	0.131	3.20076
ENSG00000104228	0.4193	0.131	3.20076
ENSG00000047597	0.4193	0.131	3.20076
ENSG00000119801	0.4193	0.131	3.20076
ENSG00000178199	0.4193	0.131	3.20076
ENSG00000136247	0.4193	0.131	3.20076
ENSG00000131381	0.4193	0.131	3.20076
ENSG00000165244	0.4193	0.131	3.20076
ENSG00000186063	2.396	0.7533	3.18067
ENSG00000069956	2.396	0.7533	3.18067
ENSG00000169826	1.5574	0.4913	3.16996
ENSG00000103489	1.5574	0.4913	3.16996
ENSG00000164236	1.1381	0.3603	3.15876
ENSG00000156136	1.1381	0.3603	3.15876
ENSG00000105723	1.1381	0.3603	3.15876
ENSG00000244687	1.1381	0.3603	3.15876
ENSG00000103194	1.1381	0.3603	3.15876
ENSG00000077232	2.995	0.9498	3.1533
ENSG00000167522	1.8569	0.5895	3.14996
ENSG00000167680	1.8569	0.5895	3.14996
ENSG00000138029	1.4376	0.4585	3.13544
ENSG00000136754	0.7188	0.2293	3.13476
ENSG00000163635	0.7188	0.2293	3.13476
ENSG00000090061	0.7188	0.2293	3.13476
ENSG00000104921	0.7188	0.2293	3.13476
ENSG00000112624	0.7188	0.2293	3.13476
ENSG00000152402	0.7188	0.2293	3.13476
ENSG00000010017	0.7188	0.2293	3.13476
ENSG00000173456	0.7188	0.2293	3.13476
ENSG00000134215	0.7188	0.2293	3.13476
ENSG00000114742	0.7188	0.2293	3.13476
ENSG00000185947	0.7188	0.2293	3.13476
ENSG00000128272	3.1747	1.0153	3.12686
ENSG00000128463	1.0183	0.3275	3.10931
ENSG00000213853	1.0183	0.3275	3.10931
ENSG00000172954	1.0183	0.3275	3.10931
ENSG00000103197	1.0183	0.3275	3.10931
ENSG00000107341	1.0183	0.3275	3.10931
ENSG00000169118	1.3178	0.4258	3.09488
ENSG00000060749	1.3178	0.4258	3.09488
ENSG00000124762	1.6173	0.524	3.08645
ENSG00000134318	1.6173	0.524	3.08645
ENSG00000116044	1.9168	0.6223	3.08019
ENSG00000110367	2.2163	0.7205	3.07606
ENSG00000091039	2.8153	0.917	3.07012
ENSG00000111875	0.599	0.1965	3.04835
ENSG00000155097	2.396	0.786	3.04835
ENSG00000123636	0.599	0.1965	3.04835
ENSG00000106392	0.599	0.1965	3.04835
ENSG00000108588	1.797	0.5895	3.04835
ENSG00000218739	0.599	0.1965	3.04835
ENSG00000151849	0.599	0.1965	3.04835
ENSG00000159259	0.599	0.1965	3.04835
ENSG00000225830	0.599	0.1965	3.04835
ENSG00000196227	1.198	0.393	3.04835
ENSG00000001084	1.198	0.393	3.04835
ENSG00000008869	0.599	0.1965	3.04835
ENSG00000066135	0.599	0.1965	3.04835
ENSG00000104972	0.599	0.1965	3.04835
ENSG00000116005	0.599	0.1965	3.04835
ENSG00000150593	0.599	0.1965	3.04835
ENSG00000129625	0.599	0.1965	3.04835
ENSG00000204370	1.797	0.5895	3.04835
ENSG00000107882	0.599	0.1965	3.04835
ENSG00000119596	0.599	0.1965	3.04835
ENSG00000196247	0.599	0.1965	3.04835
ENSG00000170312	0.8985	0.2948	3.04783
ENSG00000100281	0.8985	0.2948	3.04783
ENSG00000110906	0.8985	0.2948	3.04783
ENSG00000131023	0.8985	0.2948	3.04783
ENSG00000198160	0.8985	0.2948	3.04783
ENSG00000049246	0.8985	0.2948	3.04783
ENSG00000127423	0.2995	0.0983	3.0468
ENSG00000078237	0.2995	0.0983	3.0468
ENSG00000196954	0.2995	0.0983	3.0468
ENSG00000108468	0.2995	0.0983	3.0468
ENSG00000058091	0.2995	0.0983	3.0468
ENSG00000163528	0.2995	0.0983	3.0468
ENSG00000138663	0.2995	0.0983	3.0468
ENSG00000198561	0.2995	0.0983	3.0468
ENSG00000156162	0.2995	0.0983	3.0468
ENSG00000133059	0.2995	0.0983	3.0468
ENSG00000171055	0.2995	0.0983	3.0468
ENSG00000023572	0.2995	0.0983	3.0468
ENSG00000113070	0.2995	0.0983	3.0468
ENSG00000162929	0.2995	0.0983	3.0468
ENSG00000147316	0.2995	0.0983	3.0468
ENSG00000166927	0.2995	0.0983	3.0468
ENSG00000115942	0.2995	0.0983	3.0468
ENSG00000059378	0.2995	0.0983	3.0468
ENSG00000034693	0.2995	0.0983	3.0468
ENSG00000101464	0.2995	0.0983	3.0468
ENSG00000129472	0.2995	0.0983	3.0468
ENSG00000204227	0.2995	0.0983	3.0468
ENSG00000142327	0.2995	0.0983	3.0468
ENSG00000081019	0.2995	0.0983	3.0468
#NC	0.2995	0.0983	3.0468
ENSG00000162065	0.2995	0.0983	3.0468
ENSG00000011638	0.2995	0.0983	3.0468
ENSG00000183864	0.2995	0.0983	3.0468
ENSG00000163945	0.2995	0.0983	3.0468
ENSG00000139651	0.2995	0.0983	3.0468
ENSG00000204524	0.2995	0.0983	3.0468
ENSG00000124214	3.1747	1.048	3.02929
ENSG00000076108	1.9767	0.655	3.01786
ENSG00000163320	1.6772	0.5568	3.01221
ENSG00000104081	1.3777	0.4585	3.0048
ENSG00000137770	1.3777	0.4585	3.0048
ENSG00000138018	1.3777	0.4585	3.0048
ENSG00000131171	1.3777	0.4585	3.0048
ENSG00000156256	1.3777	0.4585	3.0048
ENSG00000094804	1.0782	0.3603	2.99251
ENSG00000003402	1.0782	0.3603	2.99251
ENSG00000144895	1.0782	0.3603	2.99251
ENSG00000138182	1.0782	0.3603	2.99251
ENSG00000104897	1.0782	0.3603	2.99251
ENSG00000104131	1.8569	0.6223	2.98393
ENSG00000095564	0.7787	0.262	2.97214
ENSG00000151893	1.5574	0.524	2.97214
ENSG00000185753	0.7787	0.262	2.97214
ENSG00000145860	0.7787	0.262	2.97214
ENSG00000163162	0.7787	0.262	2.97214
ENSG00000145740	0.7787	0.262	2.97214
ENSG00000172716	1.5574	0.524	2.97214
ENSG00000064225	0.7787	0.262	2.97214
ENSG00000091436	0.7787	0.262	2.97214
ENSG00000140948	0.7787	0.262	2.97214
ENSG00000106261	1.5574	0.524	2.97214
ENSG00000260916	2.8153	0.9498	2.9641
ENSG00000163939	2.5158	0.8515	2.95455
ENSG00000164164	1.2579	0.4258	2.9542
ENSG00000067992	1.2579	0.4258	2.9542
ENSG00000090316	0.9584	0.3275	2.92641
ENSG00000101413	0.9584	0.3275	2.92641
ENSG00000146463	1.4376	0.4913	2.92611
ENSG00000001629	0.4792	0.1638	2.92552
ENSG00000107863	0.4792	0.1638	2.92552
ENSG00000164713	0.4792	0.1638	2.92552
ENSG00000142453	0.4792	0.1638	2.92552
ENSG00000272886	0.4792	0.1638	2.92552
ENSG00000138185	0.4792	0.1638	2.92552
ENSG00000145780	0.4792	0.1638	2.92552
ENSG00000109536	0.4792	0.1638	2.92552
ENSG00000181938	0.4792	0.1638	2.92552
ENSG00000145050	0.4792	0.1638	2.92552
ENSG00000175352	0.4792	0.1638	2.92552
ENSG00000121879	0.4792	0.1638	2.92552
ENSG00000132170	0.4792	0.1638	2.92552
ENSG00000138942	0.4792	0.1638	2.92552
ENSG00000005175	0.4792	0.1638	2.92552
ENSG00000085365	0.4792	0.1638	2.92552
ENSG00000129657	0.4792	0.1638	2.92552
ENSG00000167323	0.4792	0.1638	2.92552
ENSG00000101846	0.4792	0.1638	2.92552
ENSG00000064995	0.4792	0.1638	2.92552
ENSG00000147601	0.4792	0.1638	2.92552
ENSG00000232112	0.4792	0.1638	2.92552
ENSG00000170185	0.4792	0.1638	2.92552
ENSG00000102870	0.4792	0.1638	2.92552
ENSG00000134900	3.5341	1.2118	2.91641
ENSG00000108061	2.0965	0.7205	2.90978
ENSG00000067082	1.6173	0.5568	2.90463
ENSG00000196510	1.1381	0.393	2.89593
ENSG00000053254	1.1381	0.393	2.89593
ENSG00000176953	1.1381	0.393	2.89593
ENSG00000165494	1.1381	0.393	2.89593
ENSG00000101782	1.1381	0.393	2.89593
ENSG00000065613	1.1381	0.393	2.89593
ENSG00000198369	1.1381	0.393	2.89593
ENSG00000139921	1.1381	0.393	2.89593
ENSG00000166847	1.3178	0.4585	2.87415
ENSG00000143476	1.3178	0.4585	2.87415
ENSG00000272391	1.9767	0.6878	2.87395
ENSG00000166454	0.6589	0.2293	2.87353
ENSG00000168014	0.6589	0.2293	2.87353
ENSG00000035499	0.6589	0.2293	2.87353
ENSG00000133393	0.6589	0.2293	2.87353
ENSG00000198517	0.6589	0.2293	2.87353
ENSG00000124160	0.6589	0.2293	2.87353
ENSG00000174238	0.6589	0.2293	2.87353
ENSG00000197943	0.6589	0.2293	2.87353
ENSG00000014138	0.6589	0.2293	2.87353
ENSG00000188647	0.6589	0.2293	2.87353
ENSG00000145604	0.6589	0.2293	2.87353
ENSG00000159596	0.6589	0.2293	2.87353
ENSG00000139722	0.6589	0.2293	2.87353
ENSG00000185219	0.6589	0.2293	2.87353
ENSG00000160551	2.8153	0.9825	2.86545
ENSG00000145675	1.4975	0.524	2.85782
ENSG00000196396	1.4975	0.524	2.85782
ENSG00000041353	1.4975	0.524	2.85782
ENSG00000084093	1.4975	0.524	2.85782
ENSG00000008282	1.4975	0.524	2.85782
ENSG00000166326	1.4975	0.524	2.85782
ENSG00000172936	1.6772	0.5895	2.84512
ENSG00000112079	1.6772	0.5895	2.84512
ENSG00000003756	0.8386	0.2948	2.84464
ENSG00000040341	0.8386	0.2948	2.84464
ENSG00000058056	0.8386	0.2948	2.84464
ENSG00000136938	3.5341	1.2445	2.83978
ENSG00000257923	2.0366	0.7205	2.82665
#NC	1.0183	0.3603	2.82626
ENSG00000144320	1.0183	0.3603	2.82626
ENSG00000100330	1.0183	0.3603	2.82626
ENSG00000101888	1.0183	0.3603	2.82626
ENSG00000080371	1.0183	0.3603	2.82626
ENSG00000183576	1.0183	0.3603	2.82626
ENSG00000180011	1.0183	0.3603	2.82626
ENSG00000005020	2.2163	0.786	2.81972
ENSG00000102007	3.4143	1.2118	2.81754
ENSG00000106991	1.198	0.4258	2.81353
ENSG00000107862	1.198	0.4258	2.81353
ENSG00000184575	2.5757	0.917	2.80883
ENSG00000085491	1.3777	0.4913	2.80419
ENSG00000174032	1.3777	0.4913	2.80419
ENSG00000114354	1.5574	0.5568	2.79705
ENSG00000122545	3.4742	1.2445	2.79164
ENSG00000129534	1.7371	0.6223	2.79142
ENSG00000157106	3.6539	1.31	2.78924
ENSG00000169905	2.4559	0.8843	2.77722
ENSG00000131263	2.8153	1.0153	2.77288
ENSG00000163946	3.3544	1.2118	2.76811
ENSG00000163686	0.1797	0.0655	2.74351
#NC	0.1797	0.0655	2.74351
ENSG00000143727	0.8985	0.3275	2.74351
ENSG00000189007	0.1797	0.0655	2.74351
ENSG00000053371	0.5391	0.1965	2.74351
ENSG00000086848	0.3594	0.131	2.74351
ENSG00000070718	0.1797	0.0655	2.74351
ENSG00000134982	0.5391	0.1965	2.74351
ENSG00000164144	0.5391	0.1965	2.74351
ENSG00000163219	0.3594	0.131	2.74351
ENSG00000138138	0.7188	0.262	2.74351
ENSG00000136717	0.1797	0.0655	2.74351
ENSG00000172331	0.1797	0.0655	2.74351
ENSG00000141452	0.5391	0.1965	2.74351
ENSG00000160392	0.1797	0.0655	2.74351
ENSG00000130813	0.3594	0.131	2.74351
ENSG00000116922	0.3594	0.131	2.74351
ENSG00000162757	0.1797	0.0655	2.74351
ENSG00000113583	0.7188	0.262	2.74351
ENSG00000112308	1.4376	0.524	2.74351
ENSG00000004660	0.1797	0.0655	2.74351
ENSG00000123106	0.3594	0.131	2.74351
ENSG00000135218	1.0782	0.393	2.74351
ENSG00000227617	0.3594	0.131	2.74351
ENSG00000172586	0.1797	0.0655	2.74351
ENSG00000254505	0.1797	0.0655	2.74351
ENSG00000217555	0.1797	0.0655	2.74351
ENSG00000172322	0.3594	0.131	2.74351
ENSG00000168434	0.1797	0.0655	2.74351
ENSG00000121058	0.7188	0.262	2.74351
ENSG00000119203	1.4376	0.524	2.74351
ENSG00000111269	0.1797	0.0655	2.74351
ENSG00000140577	0.5391	0.1965	2.74351
ENSG00000151292	0.1797	0.0655	2.74351
ENSG00000182224	0.1797	0.0655	2.74351
ENSG00000186104	0.1797	0.0655	2.74351
ENSG00000100592	0.1797	0.0655	2.74351
ENSG00000175197	0.1797	0.0655	2.74351
ENSG00000107201	0.1797	0.0655	2.74351
ENSG00000121644	1.2579	0.4585	2.74351
ENSG00000108406	0.5391	0.1965	2.74351
ENSG00000117597	0.1797	0.0655	2.74351
ENSG00000067334	0.7188	0.262	2.74351
ENSG00000136908	0.1797	0.0655	2.74351
ENSG00000175550	0.1797	0.0655	2.74351
ENSG00000147654	0.3594	0.131	2.74351
ENSG00000038358	1.4376	0.524	2.74351
ENSG00000074266	0.3594	0.131	2.74351
ENSG00000147677	1.797	0.655	2.74351
ENSG00000163577	0.1797	0.0655	2.74351
ENSG00000120690	1.4376	0.524	2.74351
ENSG00000154920	0.1797	0.0655	2.74351
ENSG00000260565	0.1797	0.0655	2.74351
ENSG00000126860	0.3594	0.131	2.74351
ENSG00000230368	0.1797	0.0655	2.74351
ENSG00000152767	0.1797	0.0655	2.74351
ENSG00000135108	0.1797	0.0655	2.74351
ENSG00000102081	0.7188	0.262	2.74351
ENSG00000139629	0.7188	0.262	2.74351
ENSG00000139354	0.1797	0.0655	2.74351
ENSG00000111846	0.1797	0.0655	2.74351
ENSG00000145990	0.3594	0.131	2.74351
ENSG00000102393	0.8985	0.3275	2.74351
ENSG00000111711	0.7188	0.262	2.74351
ENSG00000047932	1.0782	0.393	2.74351
ENSG00000198522	0.8985	0.3275	2.74351
ENSG00000241549	0.1797	0.0655	2.74351
ENSG00000173064	0.7188	0.262	2.74351
ENSG00000197061	0.1797	0.0655	2.74351
ENSG00000071794	0.5391	0.1965	2.74351
ENSG00000136630	0.3594	0.131	2.74351
ENSG00000164070	0.1797	0.0655	2.74351
ENSG00000134330	0.1797	0.0655	2.74351
ENSG00000010295	0.1797	0.0655	2.74351
ENSG00000152580	0.5391	0.1965	2.74351
ENSG00000108506	0.1797	0.0655	2.74351
ENSG00000164941	1.0782	0.393	2.74351
ENSG00000169896	0.7188	0.262	2.74351
ENSG00000102221	0.7188	0.262	2.74351
ENSG00000070495	0.3594	0.131	2.74351
ENSG00000144445	0.1797	0.0655	2.74351
ENSG00000198920	0.1797	0.0655	2.74351
ENSG00000168280	0.1797	0.0655	2.74351
ENSG00000230530	0.1797	0.0655	2.74351
ENSG00000123684	1.9767	0.7205	2.74351
ENSG00000248672	0.5391	0.1965	2.74351
ENSG00000184384	0.1797	0.0655	2.74351
ENSG00000172469	0.1797	0.0655	2.74351
ENSG00000247626	0.5391	0.1965	2.74351
ENSG00000176055	0.1797	0.0655	2.74351
ENSG00000163875	0.8985	0.3275	2.74351
ENSG00000144893	0.1797	0.0655	2.74351
ENSG00000197530	0.1797	0.0655	2.74351
ENSG00000130396	0.3594	0.131	2.74351
ENSG00000108960	0.1797	0.0655	2.74351
ENSG00000051825	0.3594	0.131	2.74351
ENSG00000214026	0.1797	0.0655	2.74351
ENSG00000185697	0.1797	0.0655	2.74351
ENSG00000214114	0.1797	0.0655	2.74351
ENSG00000089818	0.1797	0.0655	2.74351
ENSG00000117691	0.1797	0.0655	2.74351
ENSG00000165030	0.3594	0.131	2.74351
ENSG00000170448	0.1797	0.0655	2.74351
ENSG00000174738	0.3594	0.131	2.74351
ENSG00000164823	1.0782	0.393	2.74351
ENSG00000100266	0.7188	0.262	2.74351
ENSG00000138617	0.3594	0.131	2.74351
ENSG00000164751	0.3594	0.131	2.74351
ENSG00000139289	0.1797	0.0655	2.74351
ENSG00000151665	0.3594	0.131	2.74351
ENSG00000214176	0.1797	0.0655	2.74351
ENSG00000135241	0.3594	0.131	2.74351
ENSG00000175482	0.1797	0.0655	2.74351
ENSG00000170734	0.8985	0.3275	2.74351
ENSG00000121851	0.1797	0.0655	2.74351
ENSG00000009830	0.1797	0.0655	2.74351
ENSG00000110841	0.1797	0.0655	2.74351
ENSG00000077157	0.1797	0.0655	2.74351
ENSG00000134748	0.8985	0.3275	2.74351
ENSG00000141127	0.1797	0.0655	2.74351
ENSG00000164244	0.3594	0.131	2.74351
ENSG00000164611	0.1797	0.0655	2.74351
ENSG00000162927	0.1797	0.0655	2.74351
ENSG00000131242	0.1797	0.0655	2.74351
ENSG00000206418	0.1797	0.0655	2.74351
ENSG00000172007	0.1797	0.0655	2.74351
ENSG00000174373	0.1797	0.0655	2.74351
ENSG00000117602	0.5391	0.1965	2.74351
#NC	1.0782	0.393	2.74351
ENSG00000181827	0.7188	0.262	2.74351
ENSG00000187994	0.1797	0.0655	2.74351
ENSG00000176623	0.5391	0.1965	2.74351
ENSG00000151692	0.1797	0.0655	2.74351
ENSG00000129197	0.1797	0.0655	2.74351
ENSG00000130363	0.1797	0.0655	2.74351
ENSG00000140386	0.1797	0.0655	2.74351
ENSG00000054282	0.1797	0.0655	2.74351
ENSG00000132581	0.1797	0.0655	2.74351
ENSG00000187742	0.3594	0.131	2.74351
ENSG00000138468	0.1797	0.0655	2.74351
ENSG00000106366	0.1797	0.0655	2.74351
ENSG00000135919	0.1797	0.0655	2.74351
ENSG00000275342	0.1797	0.0655	2.74351
ENSG00000129450	0.1797	0.0655	2.74351
ENSG00000110446	0.1797	0.0655	2.74351
ENSG00000139370	0.1797	0.0655	2.74351
ENSG00000136867	0.1797	0.0655	2.74351
ENSG00000138459	0.1797	0.0655	2.74351
ENSG00000173930	0.1797	0.0655	2.74351
ENSG00000112305	0.3594	0.131	2.74351
ENSG00000171150	0.1797	0.0655	2.74351
ENSG00000104133	0.8985	0.3275	2.74351
ENSG00000166145	0.1797	0.0655	2.74351
ENSG00000162032	0.1797	0.0655	2.74351
ENSG00000171943	0.3594	0.131	2.74351
ENSG00000135604	0.5391	0.1965	2.74351
ENSG00000136874	0.3594	0.131	2.74351
ENSG00000110066	0.3594	0.131	2.74351
ENSG00000185518	0.1797	0.0655	2.74351
ENSG00000105967	0.7188	0.262	2.74351
ENSG00000113272	0.1797	0.0655	2.74351
ENSG00000151500	0.1797	0.0655	2.74351
ENSG00000221995	0.1797	0.0655	2.74351
ENSG00000113845	1.0782	0.393	2.74351
ENSG00000171914	0.1797	0.0655	2.74351
ENSG00000151353	0.1797	0.0655	2.74351
ENSG00000144747	0.7188	0.262	2.74351
ENSG00000128872	0.8985	0.3275	2.74351
ENSG00000170043	0.3594	0.131	2.74351
ENSG00000108395	0.1797	0.0655	2.74351
ENSG00000100106	0.1797	0.0655	2.74351
ENSG00000100416	0.1797	0.0655	2.74351
ENSG00000143643	0.5391	0.1965	2.74351
ENSG00000173218	0.5391	0.1965	2.74351
ENSG00000028203	0.3594	0.131	2.74351
ENSG00000100319	0.1797	0.0655	2.74351
ENSG00000196418	0.5391	0.1965	2.74351
ENSG00000005801	0.1797	0.0655	2.74351
ENSG00000131115	0.1797	0.0655	2.74351
ENSG00000171606	0.1797	0.0655	2.74351
ENSG00000198839	0.1797	0.0655	2.74351
ENSG00000088876	0.3594	0.131	2.74351
ENSG00000156853	0.3594	0.131	2.74351
ENSG00000196453	0.1797	0.0655	2.74351
ENSG00000197782	0.1797	0.0655	2.74351
ENSG00000137185	0.1797	0.0655	2.74351
ENSG00000077097	6.2297	2.2926	2.71731
ENSG00000172845	3.1148	1.1463	2.71726
ENSG00000251562	38.3963	14.214	2.7013
ENSG00000065135	1.8569	0.6878	2.69977
ENSG00000176853	1.6772	0.6223	2.69516
ENSG00000197102	4.852	1.8013	2.69361
ENSG00000162819	1.3178	0.4913	2.68227
ENSG00000163507	1.3178	0.4913	2.68227
ENSG00000155463	1.3178	0.4913	2.68227
ENSG00000021355	2.2762	0.8515	2.67317
ENSG00000135976	1.1381	0.4258	2.67285
ENSG00000100014	1.1381	0.4258	2.67285
ENSG00000134371	0.9584	0.3603	2.66001
ENSG00000144635	0.9584	0.3603	2.66001
ENSG00000128829	0.9584	0.3603	2.66001
ENSG00000122068	0.9584	0.3603	2.66001
ENSG00000125772	0.9584	0.3603	2.66001
ENSG00000135069	0.9584	0.3603	2.66001
ENSG00000165480	0.9584	0.3603	2.66001
ENSG00000111647	0.9584	0.3603	2.66001
ENSG00000083312	4.6124	1.7358	2.65722
ENSG00000058668	1.5574	0.5895	2.6419
ENSG00000112715	1.5574	0.5895	2.6419
ENSG00000143149	0.7787	0.2948	2.64145
ENSG00000109572	0.7787	0.2948	2.64145
ENSG00000278053	0.7787	0.2948	2.64145
ENSG00000166938	0.7787	0.2948	2.64145
ENSG00000125885	0.7787	0.2948	2.64145
ENSG00000058272	0.7787	0.2948	2.64145
ENSG00000100796	0.7787	0.2948	2.64145
ENSG00000166181	2.1564	0.8188	2.63361
ENSG00000102034	1.3777	0.524	2.6292
ENSG00000132463	1.3777	0.524	2.6292
ENSG00000138594	4.7322	1.8013	2.6271
ENSG00000071073	1.198	0.4585	2.61287
ENSG00000104388	1.198	0.4585	2.61287
ENSG00000177485	1.198	0.4585	2.61287
ENSG00000101596	2.995	1.1463	2.61275
ENSG00000087586	1.797	0.6878	2.61268
ENSG00000169410	1.797	0.6878	2.61268
ENSG00000125676	1.797	0.6878	2.61268
ENSG00000000460	0.599	0.2293	2.6123
ENSG00000188603	0.599	0.2293	2.6123
ENSG00000135999	0.599	0.2293	2.6123
ENSG00000081791	0.599	0.2293	2.6123
ENSG00000013375	0.599	0.2293	2.6123
ENSG00000051382	0.599	0.2293	2.6123
ENSG00000159200	0.599	0.2293	2.6123
ENSG00000034677	0.599	0.2293	2.6123
ENSG00000175467	0.599	0.2293	2.6123
ENSG00000115904	0.599	0.2293	2.6123
ENSG00000168538	0.599	0.2293	2.6123
ENSG00000143952	0.599	0.2293	2.6123
ENSG00000075702	0.599	0.2293	2.6123
ENSG00000198373	0.599	0.2293	2.6123
ENSG00000189266	3.4143	1.31	2.60634
ENSG00000172795	2.2163	0.8515	2.60282
ENSG00000132405	2.2163	0.8515	2.60282
ENSG00000129003	4.2529	1.6376	2.59703
ENSG00000129083	2.0366	0.786	2.59109
ENSG00000150977	1.0183	0.393	2.59109
ENSG00000066117	1.0183	0.393	2.59109
ENSG00000095383	1.0183	0.393	2.59109
ENSG00000113649	1.0183	0.393	2.59109
ENSG00000135269	1.0183	0.393	2.59109
ENSG00000169756	5.5109	2.1288	2.58874
ENSG00000124831	2.4559	0.9498	2.5857
ENSG00000100028	1.4376	0.5568	2.5819
ENSG00000087253	1.8569	0.7205	2.57724
ENSG00000172164	1.8569	0.7205	2.57724
ENSG00000134899	0.8386	0.3275	2.56061
ENSG00000154124	0.8386	0.3275	2.56061
ENSG00000188342	0.8386	0.3275	2.56061
ENSG00000067064	0.8386	0.3275	2.56061
ENSG00000146909	0.8386	0.3275	2.56061
ENSG00000168078	0.8386	0.3275	2.56061
ENSG00000048991	0.8386	0.3275	2.56061
ENSG00000092439	2.9351	1.1463	2.5605
ENSG00000164111	2.0965	0.8188	2.56045
ENSG00000115241	2.0965	0.8188	2.56045
ENSG00000184743	1.2579	0.4913	2.56035
ENSG00000117505	1.2579	0.4913	2.56035
ENSG00000014641	1.2579	0.4913	2.56035
ENSG00000197965	1.2579	0.4913	2.56035
ENSG00000085760	1.2579	0.4913	2.56035
ENSG00000123728	1.2579	0.4913	2.56035
ENSG00000142599	1.2579	0.4913	2.56035
ENSG00000079950	1.2579	0.4913	2.56035
ENSG00000138613	0.4193	0.1638	2.55983
ENSG00000004766	0.4193	0.1638	2.55983
ENSG00000162852	0.4193	0.1638	2.55983
ENSG00000180385	0.4193	0.1638	2.55983
ENSG00000114861	0.4193	0.1638	2.55983
ENSG00000102910	0.4193	0.1638	2.55983
ENSG00000168958	0.4193	0.1638	2.55983
ENSG00000101928	0.4193	0.1638	2.55983
ENSG00000173171	0.4193	0.1638	2.55983
ENSG00000144647	0.4193	0.1638	2.55983
ENSG00000154710	0.4193	0.1638	2.55983
ENSG00000048471	0.4193	0.1638	2.55983
ENSG00000186767	0.4193	0.1638	2.55983
ENSG00000018699	0.4193	0.1638	2.55983
ENSG00000175970	0.4193	0.1638	2.55983
ENSG00000114127	0.4193	0.1638	2.55983
ENSG00000131732	0.4193	0.1638	2.55983
ENSG00000132466	2.7554	1.0808	2.54941
ENSG00000058804	2.3361	0.917	2.54755
ENSG00000185658	1.4975	0.5895	2.54029
ENSG00000122674	1.4975	0.5895	2.54029
ENSG00000133226	2.5757	1.0153	2.53689
ENSG00000130177	1.0782	0.4258	2.53217
ENSG00000136861	1.0782	0.4258	2.53217
ENSG00000138081	1.0782	0.4258	2.53217
ENSG00000073614	1.0782	0.4258	2.53217
ENSG00000138035	1.0782	0.4258	2.53217
ENSG00000102103	1.0782	0.4258	2.53217
ENSG00000101972	3.4742	1.3756	2.52559
ENSG00000023516	0.6589	0.262	2.51489
ENSG00000131375	0.6589	0.262	2.51489
ENSG00000124228	0.6589	0.262	2.51489
ENSG00000113141	1.3178	0.524	2.51489
ENSG00000240682	0.6589	0.262	2.51489
ENSG00000108773	0.6589	0.262	2.51489
ENSG00000112984	0.6589	0.262	2.51489
ENSG00000171492	0.6589	0.262	2.51489
ENSG00000153989	1.9767	0.786	2.51489
ENSG00000139697	1.9767	0.786	2.51489
ENSG00000117118	0.6589	0.262	2.51489
ENSG00000008952	1.3178	0.524	2.51489
ENSG00000078269	0.6589	0.262	2.51489
ENSG00000101337	0.6589	0.262	2.51489
ENSG00000103978	0.6589	0.262	2.51489
ENSG00000111371	2.8752	1.1463	2.50824
ENSG00000078747	1.5574	0.6223	2.50265
ENSG00000111897	2.4559	0.9825	2.49964
ENSG00000109133	2.4559	0.9825	2.49964
ENSG00000185009	0.8985	0.3603	2.49376
ENSG00000065883	0.8985	0.3603	2.49376
ENSG00000101639	0.8985	0.3603	2.49376
ENSG00000051108	0.8985	0.3603	2.49376
ENSG00000006652	0.8985	0.3603	2.49376
ENSG00000119408	0.8985	0.3603	2.49376
ENSG00000141424	0.8985	0.3603	2.49376
ENSG00000136235	6.5891	2.6529	2.48373
ENSG00000062485	2.2762	0.917	2.48222
ENSG00000156030	1.1381	0.4585	2.48222
ENSG00000099219	1.1381	0.4585	2.48222
ENSG00000271601	1.1381	0.4585	2.48222
ENSG00000004534	1.1381	0.4585	2.48222
ENSG00000275052	2.7554	1.1135	2.47454
ENSG00000115977	1.3777	0.5568	2.47432
ENSG00000080819	1.3777	0.5568	2.47432
ENSG00000087074	1.3777	0.5568	2.47432
ENSG00000113407	1.6173	0.655	2.46916
ENSG00000170759	3.9534	1.6048	2.46348
ENSG00000083520	2.0965	0.8515	2.46213
ENSG00000112531	2.0965	0.8515	2.46213
ENSG00000169018	2.3361	0.9498	2.45957
ENSG00000060237	4.4926	1.8341	2.44948
ENSG00000104472	0.4792	0.1965	2.43868
ENSG00000101138	0.4792	0.1965	2.43868
ENSG00000142197	0.9584	0.393	2.43868
ENSG00000122694	0.4792	0.1965	2.43868
#NC	0.4792	0.1965	2.43868
ENSG00000204084	0.4792	0.1965	2.43868
ENSG00000168288	0.9584	0.393	2.43868
ENSG00000052802	0.4792	0.1965	2.43868
ENSG00000133961	0.4792	0.1965	2.43868
ENSG00000247556	0.4792	0.1965	2.43868
ENSG00000112419	0.9584	0.393	2.43868
ENSG00000129292	1.4376	0.5895	2.43868
ENSG00000137055	0.4792	0.1965	2.43868
ENSG00000100413	0.4792	0.1965	2.43868
ENSG00000013561	0.4792	0.1965	2.43868
ENSG00000140534	0.4792	0.1965	2.43868
ENSG00000095209	0.4792	0.1965	2.43868
ENSG00000137842	0.4792	0.1965	2.43868
ENSG00000198860	0.4792	0.1965	2.43868
ENSG00000151532	0.4792	0.1965	2.43868
ENSG00000115568	0.4792	0.1965	2.43868
ENSG00000162664	0.4792	0.1965	2.43868
ENSG00000121892	4.7921	1.9651	2.4386
ENSG00000159216	3.1148	1.2773	2.43858
ENSG00000163428	2.6356	1.0808	2.43856
ENSG00000262418	4.3128	1.7686	2.43854
ENSG00000083168	1.6772	0.6878	2.4385
ENSG00000162601	1.198	0.4913	2.43843
ENSG00000133789	1.198	0.4913	2.43843
ENSG00000055208	1.198	0.4913	2.43843
ENSG00000247315	1.198	0.4913	2.43843
ENSG00000124608	0.7188	0.2948	2.43826
ENSG00000127914	0.7188	0.2948	2.43826
ENSG00000074603	0.7188	0.2948	2.43826
ENSG00000089916	0.7188	0.2948	2.43826
ENSG00000115159	0.7188	0.2948	2.43826
ENSG00000189308	0.7188	0.2948	2.43826
ENSG00000134046	0.7188	0.2948	2.43826
ENSG00000181852	0.7188	0.2948	2.43826
ENSG00000161533	0.2396	0.0983	2.43744
ENSG00000006530	0.2396	0.0983	2.43744
ENSG00000142632	0.2396	0.0983	2.43744
ENSG00000029153	0.2396	0.0983	2.43744
ENSG00000103126	0.2396	0.0983	2.43744
ENSG00000188428	0.2396	0.0983	2.43744
ENSG00000113460	0.2396	0.0983	2.43744
ENSG00000133935	0.2396	0.0983	2.43744
ENSG00000168887	0.2396	0.0983	2.43744
ENSG00000102547	0.2396	0.0983	2.43744
ENSG00000134480	0.2396	0.0983	2.43744
ENSG00000163249	0.2396	0.0983	2.43744
ENSG00000031691	0.2396	0.0983	2.43744
ENSG00000083937	0.2396	0.0983	2.43744
ENSG00000106789	0.2396	0.0983	2.43744
ENSG00000110925	0.2396	0.0983	2.43744
ENSG00000162946	0.2396	0.0983	2.43744
ENSG00000116641	0.2396	0.0983	2.43744
ENSG00000154380	0.2396	0.0983	2.43744
ENSG00000171503	0.2396	0.0983	2.43744
ENSG00000123737	0.2396	0.0983	2.43744
ENSG00000169612	0.2396	0.0983	2.43744
ENSG00000109458	0.2396	0.0983	2.43744
ENSG00000204438	0.2396	0.0983	2.43744
ENSG00000138642	0.2396	0.0983	2.43744
ENSG00000197903	0.2396	0.0983	2.43744
ENSG00000005073	0.2396	0.0983	2.43744
ENSG00000114446	0.2396	0.0983	2.43744
ENSG00000134152	0.2396	0.0983	2.43744
ENSG00000176407	0.2396	0.0983	2.43744
ENSG00000198954	0.2396	0.0983	2.43744
ENSG00000118263	0.2396	0.0983	2.43744
ENSG00000150457	0.2396	0.0983	2.43744
ENSG00000205629	0.2396	0.0983	2.43744
ENSG00000178177	0.2396	0.0983	2.43744
ENSG00000140471	0.2396	0.0983	2.43744
#NC	0.2396	0.0983	2.43744
ENSG00000154359	0.2396	0.0983	2.43744
ENSG00000103313	0.2396	0.0983	2.43744
ENSG00000055950	0.2396	0.0983	2.43744
ENSG00000152620	0.2396	0.0983	2.43744
ENSG00000137601	0.2396	0.0983	2.43744
ENSG00000118257	0.2396	0.0983	2.43744
ENSG00000157045	0.2396	0.0983	2.43744
ENSG00000203880	0.2396	0.0983	2.43744
ENSG00000120913	0.2396	0.0983	2.43744
ENSG00000182378	0.2396	0.0983	2.43744
ENSG00000179912	0.2396	0.0983	2.43744
ENSG00000083750	0.2396	0.0983	2.43744
ENSG00000104835	0.2396	0.0983	2.43744
ENSG00000185917	0.2396	0.0983	2.43744
ENSG00000188827	0.2396	0.0983	2.43744
ENSG00000183172	0.2396	0.0983	2.43744
ENSG00000123352	0.2396	0.0983	2.43744
ENSG00000128487	0.2396	0.0983	2.43744
ENSG00000151304	0.2396	0.0983	2.43744
ENSG00000153037	0.2396	0.0983	2.43744
ENSG00000198252	0.2396	0.0983	2.43744
ENSG00000196284	0.2396	0.0983	2.43744
ENSG00000196663	0.2396	0.0983	2.43744
ENSG00000090447	0.2396	0.0983	2.43744
ENSG00000163900	0.2396	0.0983	2.43744
ENSG00000109079	0.2396	0.0983	2.43744
ENSG00000078804	0.2396	0.0983	2.43744
ENSG00000140416	0.2396	0.0983	2.43744
ENSG00000258947	0.2396	0.0983	2.43744
ENSG00000137831	0.2396	0.0983	2.43744
ENSG00000117143	0.2396	0.0983	2.43744
ENSG00000100024	0.2396	0.0983	2.43744
ENSG00000197020	0.2396	0.0983	2.43744
ENSG00000197961	0.2396	0.0983	2.43744
ENSG00000056277	0.2396	0.0983	2.43744
ENSG00000183309	0.2396	0.0983	2.43744
ENSG00000186376	0.2396	0.0983	2.43744
ENSG00000162511	10.6024	4.3559	2.43403
ENSG00000101126	1.7371	0.7205	2.41096
ENSG00000180357	1.7371	0.7205	2.41096
ENSG00000173575	2.995	1.2445	2.40659
ENSG00000163840	1.4975	0.6223	2.4064
ENSG00000101868	1.4975	0.6223	2.4064
ENSG00000100811	1.4975	0.6223	2.4064
ENSG00000115419	4.2529	1.7686	2.40467
ENSG00000153147	2.7554	1.1463	2.40373
ENSG00000145386	2.5158	1.048	2.40057
ENSG00000106554	1.2579	0.524	2.40057
ENSG00000163510	1.2579	0.524	2.40057
ENSG00000049860	2.5158	1.048	2.40057
ENSG00000104613	1.2579	0.524	2.40057
ENSG00000138032	1.2579	0.524	2.40057
ENSG00000165704	1.0183	0.4258	2.3915
ENSG00000163681	1.0183	0.4258	2.3915
ENSG00000118007	1.0183	0.4258	2.3915
ENSG00000141367	8.2064	3.4389	2.38634
ENSG00000113384	1.797	0.7533	2.3855
ENSG00000125818	1.797	0.7533	2.3855
ENSG00000139618	0.7787	0.3275	2.37771
ENSG00000163608	0.7787	0.3275	2.37771
ENSG00000147419	0.7787	0.3275	2.37771
ENSG00000140598	0.7787	0.3275	2.37771
ENSG00000197872	0.7787	0.3275	2.37771
ENSG00000159128	0.7787	0.3275	2.37771
ENSG00000153885	0.7787	0.3275	2.37771
ENSG00000104660	0.7787	0.3275	2.37771
ENSG00000143622	0.7787	0.3275	2.37771
ENSG00000124782	1.5574	0.655	2.37771
ENSG00000154839	0.7787	0.3275	2.37771
ENSG00000169895	0.7787	0.3275	2.37771
ENSG00000101019	0.7787	0.3275	2.37771
ENSG00000170832	0.7787	0.3275	2.37771
ENSG00000171634	1.3178	0.5568	2.36674
ENSG00000134970	1.3178	0.5568	2.36674
ENSG00000095787	1.3178	0.5568	2.36674
ENSG00000110422	1.8569	0.786	2.36247
ENSG00000004487	1.8569	0.786	2.36247
ENSG00000121060	1.8569	0.786	2.36247
ENSG00000055609	2.1564	0.917	2.35158
ENSG00000117906	1.0782	0.4585	2.35158
ENSG00000115084	1.0782	0.4585	2.35158
ENSG00000141646	1.0782	0.4585	2.35158
ENSG00000136108	3.2346	1.3756	2.35141
ENSG00000073921	1.6173	0.6878	2.35141
ENSG00000224470	0.5391	0.2293	2.35107
ENSG00000183826	0.5391	0.2293	2.35107
ENSG00000160570	0.5391	0.2293	2.35107
ENSG00000174839	0.5391	0.2293	2.35107
ENSG00000185721	0.5391	0.2293	2.35107
ENSG00000155744	0.5391	0.2293	2.35107
ENSG00000148343	0.5391	0.2293	2.35107
ENSG00000119686	0.5391	0.2293	2.35107
ENSG00000122687	0.5391	0.2293	2.35107
ENSG00000157259	0.5391	0.2293	2.35107
ENSG00000197448	0.5391	0.2293	2.35107
ENSG00000171109	0.5391	0.2293	2.35107
ENSG00000150712	0.5391	0.2293	2.35107
ENSG00000057757	0.5391	0.2293	2.35107
ENSG00000077514	0.5391	0.2293	2.35107
ENSG00000137075	0.5391	0.2293	2.35107
ENSG00000157837	0.5391	0.2293	2.35107
ENSG00000159082	0.5391	0.2293	2.35107
ENSG00000275066	0.5391	0.2293	2.35107
ENSG00000157741	0.5391	0.2293	2.35107
ENSG00000102595	0.5391	0.2293	2.35107
ENSG00000155975	0.5391	0.2293	2.35107
ENSG00000048405	0.5391	0.2293	2.35107
ENSG00000206560	1.9168	0.8188	2.34099
ENSG00000137497	1.9168	0.8188	2.34099
ENSG00000058063	1.3777	0.5895	2.33707
ENSG00000075420	2.7554	1.179	2.33707
ENSG00000133318	2.7554	1.179	2.33707
ENSG00000112335	1.3777	0.5895	2.33707
ENSG00000135090	1.3777	0.5895	2.33707
ENSG00000112078	4.9718	2.1288	2.33549
ENSG00000173726	3.594	1.5393	2.33483
ENSG00000166135	0.8386	0.3603	2.3275
ENSG00000187522	0.8386	0.3603	2.3275
ENSG00000115541	0.8386	0.3603	2.3275
ENSG00000114933	0.8386	0.3603	2.3275
ENSG00000100441	0.8386	0.3603	2.3275
ENSG00000135862	0.8386	0.3603	2.3275
ENSG00000092621	0.8386	0.3603	2.3275
ENSG00000169139	0.8386	0.3603	2.3275
ENSG00000197969	0.8386	0.3603	2.3275
ENSG00000133858	0.8386	0.3603	2.3275
ENSG00000092201	3.1148	1.3428	2.31963
ENSG00000092148	2.2762	0.9825	2.31674
ENSG00000090861	1.1381	0.4913	2.31651
ENSG00000139372	1.1381	0.4913	2.31651
ENSG00000118193	1.4376	0.6223	2.31014
ENSG00000132670	1.4376	0.6223	2.31014
ENSG00000022840	1.4376	0.6223	2.31014
ENSG00000048392	1.4376	0.6223	2.31014
ENSG00000116489	7.7272	3.3734	2.29063
ENSG00000114770	0.2995	0.131	2.28626
ENSG00000101473	0.2995	0.131	2.28626
ENSG00000168615	2.0965	0.917	2.28626
ENSG00000120868	1.198	0.524	2.28626
ENSG00000155096	2.396	1.048	2.28626
ENSG00000119866	0.2995	0.131	2.28626
ENSG00000168487	0.2995	0.131	2.28626
ENSG00000028310	0.2995	0.131	2.28626
ENSG00000197183	0.599	0.262	2.28626
ENSG00000019582	0.599	0.262	2.28626
ENSG00000188419	0.2995	0.131	2.28626
ENSG00000180917	0.2995	0.131	2.28626
ENSG00000158158	0.2995	0.131	2.28626
ENSG00000176390	0.2995	0.131	2.28626
ENSG00000160741	0.2995	0.131	2.28626
ENSG00000197312	0.2995	0.131	2.28626
ENSG00000137628	0.2995	0.131	2.28626
ENSG00000174953	0.599	0.262	2.28626
ENSG00000138166	0.2995	0.131	2.28626
ENSG00000175595	0.2995	0.131	2.28626
ENSG00000141446	0.2995	0.131	2.28626
ENSG00000185862	0.2995	0.131	2.28626
ENSG00000055211	0.2995	0.131	2.28626
ENSG00000162419	0.2995	0.131	2.28626
ENSG00000213654	0.2995	0.131	2.28626
ENSG00000277053	0.2995	0.131	2.28626
ENSG00000160883	0.2995	0.131	2.28626
ENSG00000117408	0.599	0.262	2.28626
ENSG00000171988	0.599	0.262	2.28626
ENSG00000185760	0.2995	0.131	2.28626
ENSG00000145016	0.2995	0.131	2.28626
ENSG00000124688	0.2995	0.131	2.28626
ENSG00000129071	0.599	0.262	2.28626
ENSG00000042429	0.2995	0.131	2.28626
ENSG00000135698	0.2995	0.131	2.28626
ENSG00000110079	0.2995	0.131	2.28626
ENSG00000179820	1.797	0.786	2.28626
ENSG00000139350	0.2995	0.131	2.28626
ENSG00000120837	0.2995	0.131	2.28626
ENSG00000039650	0.2995	0.131	2.28626
ENSG00000147669	0.2995	0.131	2.28626
ENSG00000185900	0.2995	0.131	2.28626
ENSG00000131791	0.2995	0.131	2.28626
ENSG00000100567	1.198	0.524	2.28626
ENSG00000127947	1.797	0.786	2.28626
ENSG00000170234	0.2995	0.131	2.28626
ENSG00000163348	0.2995	0.131	2.28626
ENSG00000006451	0.599	0.262	2.28626
ENSG00000137710	0.2995	0.131	2.28626
ENSG00000049541	1.198	0.524	2.28626
ENSG00000183054	0.2995	0.131	2.28626
ENSG00000164327	0.599	0.262	2.28626
ENSG00000100599	0.599	0.262	2.28626
ENSG00000101695	0.2995	0.131	2.28626
ENSG00000067900	2.6955	1.179	2.28626
ENSG00000166788	0.2995	0.131	2.28626
ENSG00000138802	0.599	0.262	2.28626
ENSG00000115128	1.4975	0.655	2.28626
ENSG00000127511	0.599	0.262	2.28626
#NC	1.4975	0.655	2.28626
ENSG00000158714	0.2995	0.131	2.28626
ENSG00000079215	0.2995	0.131	2.28626
ENSG00000196950	0.2995	0.131	2.28626
ENSG00000198742	0.8985	0.393	2.28626
ENSG00000100603	0.8985	0.393	2.28626
ENSG00000104915	0.2995	0.131	2.28626
ENSG00000117758	0.2995	0.131	2.28626
ENSG00000159445	0.2995	0.131	2.28626
ENSG00000106829	0.2995	0.131	2.28626
ENSG00000188933	0.2995	0.131	2.28626
ENSG00000106346	0.2995	0.131	2.28626
ENSG00000123200	1.198	0.524	2.28626
ENSG00000099904	0.2995	0.131	2.28626
ENSG00000118620	0.2995	0.131	2.28626
ENSG00000167625	0.2995	0.131	2.28626
ENSG00000128000	0.2995	0.131	2.28626
ENSG00000115762	5.1515	2.2598	2.27963
ENSG00000175216	2.1564	0.9498	2.27037
ENSG00000131747	5.5708	2.4563	2.26796
ENSG00000138592	1.5574	0.6878	2.26432
ENSG00000100380	2.5158	1.1135	2.25936
ENSG00000064419	2.5158	1.1135	2.25936
ENSG00000038219	1.2579	0.5568	2.25916
ENSG00000187147	1.2579	0.5568	2.25916
ENSG00000152256	4.7322	2.0961	2.25762
ENSG00000159461	0.9584	0.4258	2.25082
ENSG00000148358	0.9584	0.4258	2.25082
ENSG00000074706	0.9584	0.4258	2.25082
ENSG00000159086	0.9584	0.4258	2.25082
ENSG00000091009	0.9584	0.4258	2.25082
ENSG00000159459	0.9584	0.4258	2.25082
ENSG00000128989	3.5341	1.5721	2.24801
ENSG00000138031	1.6173	0.7205	2.24469
ENSG00000187109	6.1698	2.7511	2.24267
ENSG00000163513	2.2762	1.0153	2.2419
ENSG00000047249	1.3178	0.5895	2.23545
ENSG00000001630	1.3178	0.5895	2.23545
ENSG00000110321	12.5192	5.6005	2.23537
ENSG00000160218	1.9767	0.8843	2.23533
ENSG00000214262	0.6589	0.2948	2.23507
ENSG00000131148	0.6589	0.2948	2.23507
ENSG00000185104	0.6589	0.2948	2.23507
ENSG00000149357	0.6589	0.2948	2.23507
ENSG00000115540	0.6589	0.2948	2.23507
ENSG00000102908	0.6589	0.2948	2.23507
ENSG00000051341	0.6589	0.2948	2.23507
ENSG00000155307	0.6589	0.2948	2.23507
ENSG00000096717	0.6589	0.2948	2.23507
ENSG00000101849	0.6589	0.2948	2.23507
ENSG00000135913	0.6589	0.2948	2.23507
ENSG00000091317	4.0133	1.8013	2.228
ENSG00000106070	1.0183	0.4585	2.22094
ENSG00000033800	1.0183	0.4585	2.22094
ENSG00000035928	2.0366	0.917	2.22094
ENSG00000127870	1.0183	0.4585	2.22094
ENSG00000146433	1.0183	0.4585	2.22094
ENSG00000116560	6.8287	3.0786	2.21812
ENSG00000158615	2.396	1.0808	2.21688
ENSG00000158417	2.7554	1.2445	2.21406
ENSG00000024048	1.3777	0.6223	2.21388
ENSG00000018510	1.7371	0.786	2.21005
ENSG00000092853	1.7371	0.786	2.21005
ENSG00000114062	1.7371	0.786	2.21005
ENSG00000213281	2.0965	0.9498	2.20731
ENSG00000121579	3.8935	1.7686	2.20146
ENSG00000129691	0.7188	0.3275	2.19481
ENSG00000152242	0.7188	0.3275	2.19481
ENSG00000116198	0.7188	0.3275	2.19481
ENSG00000149554	0.7188	0.3275	2.19481
ENSG00000112339	1.4376	0.655	2.19481
ENSG00000204388	0.7188	0.3275	2.19481
ENSG00000243646	0.7188	0.3275	2.19481
ENSG00000178202	0.7188	0.3275	2.19481
ENSG00000138674	1.4376	0.655	2.19481
ENSG00000152683	0.7188	0.3275	2.19481
ENSG00000135250	0.7188	0.3275	2.19481
ENSG00000010270	0.7188	0.3275	2.19481
ENSG00000140367	0.7188	0.3275	2.19481
ENSG00000136628	4.6723	2.1288	2.1948
ENSG00000149485	1.797	0.8188	2.19468
ENSG00000170266	1.0782	0.4913	2.19459
ENSG00000148943	1.0782	0.4913	2.19459
ENSG00000180182	1.0782	0.4913	2.19459
ENSG00000023287	1.0782	0.4913	2.19459
ENSG00000157450	1.0782	0.4913	2.19459
ENSG00000114779	0.3594	0.1638	2.19414
ENSG00000174606	0.3594	0.1638	2.19414
ENSG00000138660	0.3594	0.1638	2.19414
ENSG00000125149	0.3594	0.1638	2.19414
ENSG00000243317	0.3594	0.1638	2.19414
ENSG00000007080	0.3594	0.1638	2.19414
ENSG00000136280	0.3594	0.1638	2.19414
ENSG00000144524	0.3594	0.1638	2.19414
ENSG00000095485	0.3594	0.1638	2.19414
ENSG00000176124	0.3594	0.1638	2.19414
ENSG00000109381	0.3594	0.1638	2.19414
ENSG00000163161	0.3594	0.1638	2.19414
ENSG00000117419	0.3594	0.1638	2.19414
ENSG00000167220	0.3594	0.1638	2.19414
ENSG00000168685	0.3594	0.1638	2.19414
ENSG00000050130	0.3594	0.1638	2.19414
ENSG00000183354	0.3594	0.1638	2.19414
ENSG00000140941	0.3594	0.1638	2.19414
ENSG00000164430	0.3594	0.1638	2.19414
ENSG00000167842	0.3594	0.1638	2.19414
ENSG00000100427	0.3594	0.1638	2.19414
ENSG00000115204	0.3594	0.1638	2.19414
ENSG00000181610	0.3594	0.1638	2.19414
ENSG00000013364	0.3594	0.1638	2.19414
ENSG00000126773	0.3594	0.1638	2.19414
ENSG00000078043	0.3594	0.1638	2.19414
ENSG00000105287	0.3594	0.1638	2.19414
ENSG00000152689	0.3594	0.1638	2.19414
ENSG00000197713	0.3594	0.1638	2.19414
ENSG00000162302	0.3594	0.1638	2.19414
ENSG00000124813	0.3594	0.1638	2.19414
ENSG00000198853	0.3594	0.1638	2.19414
ENSG00000111832	0.3594	0.1638	2.19414
ENSG00000169359	0.3594	0.1638	2.19414
ENSG00000167447	0.3594	0.1638	2.19414
ENSG00000114520	0.3594	0.1638	2.19414
ENSG00000165209	0.3594	0.1638	2.19414
ENSG00000284770	0.3594	0.1638	2.19414
ENSG00000188917	0.3594	0.1638	2.19414
ENSG00000074319	0.3594	0.1638	2.19414
[truncated: 222 more rows]
